# Supplementary material for: Community Dialogue to Shift Social Norms and Enable Family Planning: An Evaluation of the Family Planning Results Initiative in Kenya
Source: PLoS One. 2016 Apr 28;11(4):e0153907. doi: 10.1371/journal.pone.0153907 (PMC4849797; doi:10.1371/journal.pone.0153907)
Supplement: S3 File — (XLS) [file pone.0153907.s003.xls]

## Sheet: Sheet1
currentuse_any	currentuse_modern	RI_exposure_any	mythscore	agef	agedif	educ	speduc	religionf	FPnum	approve	cash	moneyspcash	permfp	wdm	isc	maledominance	fp_exp	exp	year	intendpreg	knowFPplace
0	0	0	12	32	2	5	9	3	2	9	1	1	1	1.5	1.8	3	0	0	2012	1	1
1	1	0	8	32	3	8	8	1	1	13	1	0	0	1.7	4.4	2.33333	0	0	2012	1	1
0	0	0	9	26	1	0	3	3	1	6	0	0	1	1.3	2.8	2.33333	0	0	2012	1	0
1	1	0	9	33	3	7	7	2	2	14	1	0	0	1.9	3.8	2.33333	0	0	2012	1	1
1	1	0	6	36	2	15	13	3	4	9	1	2	0	1.9	3.8	1.66667	0	0	2012	4	1
0	0	0	10	36	2	8	8	2	2	11	0	0	0	1.4	3.4	2	0	0	2012	1	1
1	1	0	8	24	1	8	8	1	2	11	0	0	0	1.6	3.8	1.66667	0	0	2012	1	1
1	1	0	8	30	1	9	8	3	4	12	1	3	0	1.9	4.6	1	0	0	2012	2	1
1	1	0	8	25	2	8	8	1	1	10	1	0	1	1.9	3	2.33333	0	0	2012	1	1
0	0	0	9	28	1	9	9	3	4	10	1	0	0	1.5	4.2	1	0	0	2012	1	1
0	0	0	10	33	2	7	8	1	5	11	1	0	0	1.2	2.2	2.33333	0	0	2012	1	1
1	1	0	4	40	4	8	3	3	2	13	0	0	0	1.5	2.2	2.33333	0	0	2012	4	1
1	1	0	8	25	2	8	8	2	1	12	1	0	0	1.9	3.6	2.33333	0	0	2012	1	1
0	0	0	10	30	1	7	8	1	3	12	1	0	1	1.2	3.2	1	0	0	2012	4	1
1	1	0	8	27	2	10	12	1	4	13	1	2	0	2	3.4	2.33333	0	0	2012	1	1
1	1	0	9	27	1	7	8	1	2	11	1	1	0	1.3	2	2.33333	0	0	2012	1	1
1	0	0	12	28	2	9	7	3	4	11	1	1	0	1.7	4.4	1	0	0	2012	1	1
1	1	0	9	30	2	8	7	2	4	10	0	0	0	1.4	2	1	0	0	2012	1	1
0	0	0	9	45	1	7	7	2	3	10	1	0	0	1.9	3.6	2.33333	0	0	2012	1	1
0	0	0	6	22	1	8	8	1	2	9	1	0	0	1.7	2	1	0	0	2012	4	1
0	0	0	6	25	2	5	8	3	5	11	0	0	0	1.6	2.2	3	0	0	2012	1	1
1	1	0	9	34	1	8	10	1	3	10	1	0	1	1.9	3	1.66667	0	0	2012	4	1
0	0	0	10	24	2	0	6	2	2	6	0	0	0	1.2	1.6	3	0	0	2012	4	1
0	0	0	12	41	4	12	8	2	5	9	0	0	0	1.9	5	1	0	0	2012	1	1
0	0	0	8	44	2	12	8	1	2	12	1	3	1	1.3	2.4	2.33333	0	0	2012	2	1
0	0	0	8	29	1	3	8	3	4	13	1	2	0	2	3	2.33333	0	0	2012	1	1
1	1	0	8	29	2	7	5	1	3	13	1	2	0	2	4.2	2.33333	0	0	2012	4	1
0	0	0	10	37	3	7	6	1	3	10	1	3	0	1.3	3	3	0	0	2012	1	1
1	1	0	8	27	2	11	12	1	3	13	1	2	0	2	3.8	2.33333	0	0	2012	1	1
1	1	0	8	42	2	8	8	2	3	13	1	3	0	2	2.8	2.33333	0	0	2012	1	1
1	1	0	10	29	1	12	12	2	4	12	1	3	0	1.8	3.6	2.33333	0	0	2012	1	1
1	1	0	11	40	4	13	10	1	4	13	1	0	0	1.8	3	1	0	0	2012	1	1
1	1	0	10	38	2	12	12	2	4	10	1	3	0	1.8	3.6	2.33333	0	0	2012	1	1
1	1	0	9	25	1	0	7	1	2	11	1	0	0	1.5	4	2.33333	0	0	2012	2	1
1	1	0	10	25	2	8	8	2	3	10	0	0	0	1.4	4	2.33333	0	0	2012	1	1
1	1	0	8	30	2	5	6	3	2	10	0	0	0	1.7	2.4	2.33333	0	0	2012	3	1
0	0	0	7	27	1	12	8	2	3	11	0	0	0	1.6	3.8	1.66667	0	0	2012	1	1
0	0	0	8	23	2	8	7	2	6	11	0	0	0	1.6	2	2.33333	0	0	2012	4	0
1	1	0	12	42	1	5	7	3	1	11	1	3	0	1.3	2	2.33333	1	0	2012	1	1
0	0	0	11	39	1	9	8	2	6	13	0	0	0	1.9	3	1.66667	0	0	2012	1	1
0	0	0	6	28	2	7	9	1	1	9	0	0	0	1.4	2	2.33333	0	0	2012	1	1
1	1	0	7	24	2	12	7	2	1	10	0	2	0	2	2.8	2.33333	0	0	2012	1	1
1	1	0	7	30	1	8	8	1	4	12	1	2	0	1.8	2.6	2.33333	0	0	2012	1	1
0	0	0	7	23	1	8	8	2	5	12	0	0	0	1.9	3.6	1.66667	0	0	2012	4	1
0	0	0	9	27	1	8	8	3	2	10	1	0	0	1.2	3.8	1.66667	0	0	2012	1	1
0	0	0	10	30	2	0	8	2	2	12	0	0	1	1	1.4	3	0	0	2012	1	0
0	0	0	4	22	1	9	9	3	3	9	1	3	0	1.4	2.4	2.33333	0	0	2012	1	1
1	1	0	8	36	1	15	12	2	5	10	1	3	1	1.8	4.6	2.33333	0	0	2012	1	1
0	0	0	8	32	2	7	8	3	2	11	1	0	0	1.2	2.4	3	0	0	2012	1	1
0	0	0	7	32	2	8	8	1	2	9	0	0	1	1.6	4	2.33333	0	0	2012	3	1
1	1	0	8	34	2	8	8	2	3	13	0	2	0	2	4.6	2.33333	0	0	2012	3	1
0	0	0	7	23	1	8	10	2	3	9	1	0	0	1.5	2.4	2.33333	0	0	2012	2	1
1	1	0	7	32	1	7	6	1	2	11	1	2	1	2	3.2	2	0	0	2012	1	1
1	1	0	11	21	1	13	8	2	3	13	1	0	0	1.7	3	1	0	0	2012	4	1
0	0	0	10	39	3	15	12	2	3	11	0	0	0	1.8	4.4	1.66667	0	0	2012	1	1
1	1	0	8	22	1	13	13	1	3	13	0	0	0	2	4.6	1.66667	0	0	2012	3	1
0	0	0	8	32	3	12	11	1	1	8	1	1	0	1.6	3	2.33333	0	0	2012	1	1
0	0	0	8	28	1	8	8	1	2	7	0	0	0	1.8	3.2	2.33333	0	0	2012	1	1
1	1	0	4	24	1	15	15	1	4	11	0	0	1	1.2	2.8	1.66667	1	0	2012	4	1
1	1	0	11	23	1	6	8	1	3	11	0	0	0	1.5	3.6	1.66667	0	0	2012	3	1
1	1	0	8	30	2	6	8	1	1	11	0	2	0	1.9	3.2	2.33333	0	0	2012	1	1
0	0	0	10	28	2	10	0	3	1	7	0	0	0	1	1.4	3	0	0	2012	1	0
1	1	0	8	35	3	7	9	3	3	13	0	0	0	2	3.2	1	0	0	2012	1	1
0	0	0	8	33	2	10	0	2	2	12	0	0	0	1.2	2.6	2	0	0	2012	2	0
0	0	0	10	36	1	12	8	1	4	9	0	1	0	1.5	2.6	2.33333	0	0	2012	4	1
0	0	0	8	40	4	3	8	1	2	11	1	0	1	1.7	3	2.33333	0	0	2012	1	1
0	0	0	8	33	2	8	8	2	3	11	0	0	0	1.4	3	2.33333	0	0	2012	1	1
1	1	0	7	25	1	15	14	2	6	11	1	2	0	1.8	4.6	1	1	0	2012	2	1
0	0	0	12	39	2	0	0	3	1	6	0	0	0	1.1	1.4	3	0	0	2012	1	0
0	0	0	12	25	1	5	6	1	3	11	0	0	0	1.2	3.4	2.33333	0	0	2012	3	1
1	1	0	7	24	2	6	8	1	2	9	1	0	0	1.2	3.4	1.66667	0	0	2012	4	0
1	1	0	7	35	2	11	12	2	3	14	1	0	1	2	4.2	2.33333	0	0	2012	1	1
0	0	0	10	28	2	13	12	2	2	8	1	0	0	1.5	3	1.66667	0	0	2012	1	1
1	1	0	10	35	2	12	8	2	4	12	0	0	0	1.6	4.4	2.33333	0	0	2012	1	1
0	0	0	6	40	4	9	8	1	1	7	1	0	1	1.6	3	1	0	0	2012	3	0
1	1	0	7	35	3	8	7	2	1	11	0	0	0	1.2	3.4	2.33333	0	0	2012	3	1
1	1	0	8	28	2	12	8	1	2	11	1	0	0	2	3.2	2.33333	0	0	2012	1	1
0	0	0	9	24	1	3	6	1	3	10	0	0	0	1.7	4.4	1	0	0	2012	1	0
1	1	0	10	22	1	8	7	2	1	12	1	0	1	1.3	3.4	2.33333	0	0	2012	4	1
1	1	0	7	26	2	4	8	3	3	13	1	0	0	1.4	2	2.33333	0	0	2012	1	1
0	0	0	10	38	2	7	6	1	3	10	1	1	0	1.8	3.6	2.33333	0	0	2012	1	1
0	0	0	8	21	1	8	8	3	3	11	0	0	0	1.3	1.6	2.33333	0	0	2012	1	1
1	1	0	10	38	2	12	14	2	5	14	1	0	0	1.8	3.8	2.33333	1	0	2012	1	1
1	1	0	8	24	2	8	9	2	2	11	1	0	0	1.8	4.2	1.66667	0	0	2012	1	1
0	0	0	6	30	1	15	12	1	4	9	0	3	0	1.7	4.4	1.66667	0	0	2012	1	1
1	1	0	12	22	1	12	10	2	4	13	1	0	0	1.5	4	1.66667	0	0	2012	4	1
0	0	0	10	27	1	10	8	2	3	11	0	0	0	1.5	2.6	2.33333	0	0	2012	1	1
0	0	0	8	45	1	0	3	1	2	14	0	0	0	1.8	2.8	2.33333	0	0	2012	2	1
1	1	0	11	30	2	10	12	2	3	9	1	1	0	1.8	3.6	1.66667	0	0	2012	1	1
0	0	0	11	28	1	8	0	2	1	6	0	0	0	1.1	1.8	3	0	0	2012	1	0
0	0	0	9	26	2	8	12	2	1	8	0	0	0	1.3	2.6	2.66667	0	0	2012	4	1
1	1	0	10	45	2	12	8	2	3	12	1	3	0	1.9	3.4	2.33333	0	0	2012	1	1
1	1	0	8	32	2	8	8	1	5	12	0	2	0	1.8	3.8	2.33333	0	0	2012	1	1
0	0	0	8	20	1	8	8	3	2	9	1	0	1	1.3	2.6	1.66667	0	0	2012	2	1
0	0	0	10	27	2	8	8	3	3	11	0	0	1	1.7	3.6	2.33333	0	0	2012	1	1
0	0	0	12	25	1	8	8	1	3	10	0	0	0	1.4	4.4	1.66667	0	0	2012	4	1
0	0	1	7	28	1	5	3	2	1	13	1	1	0	1.4	4.2	2.33333	1	5	2012	1	1
1	1	1	8	38	4	9	8	3	2	10	1	0	0	1.4	3.6	2.33333	1	2	2012	1	1
1	1	1	7	36	2	8	6	2	3	10	1	2	0	1.7	3.2	1.66667	1	1	2012	4	1
1	1	1	10	24	2	8	9	3	5	7	0	0	0	1.3	3	1	1	3	2012	1	1
0	0	1	4	21	1	18	8	2	1	9	1	0	0	1.3	2	2.33333	1	2	2012	2	1
1	1	1	6	23	2	8	8	1	3	11	1	0	0	1.6	4.4	2.33333	1	4	2012	1	1
1	1	1	12	37	1	16	16	1	5	11	1	1	0	1.6	5	1	1	4	2012	2	1
1	1	1	7	21	1	15	15	1	11	13	0	0	0	1.6	4	1	1	4	2012	4	1
0	0	1	10	32	2	8	8	1	3	11	1	0	0	1.3	3.2	1.66667	0	2	2012	1	1
0	0	1	8	26	2	6	8	3	2	8	1	0	0	1.2	4.4	2.33333	1	5	2012	1	0
1	1	1	12	38	3	7	8	2	3	9	0	2	0	1.4	4	2.33333	0	4	2012	4	1
0	0	1	4	35	3	8	12	1	2	13	1	2	0	1	5	3	1	3	2012	1	1
1	1	1	10	38	3	7	7	2	3	9	0	0	0	1.3	3.6	2.33333	1	2	2012	2	1
1	1	1	10	20	1	6	9	1	4	11	0	0	0	1.5	3.6	2.33333	1	2	2012	4	1
0	0	1	4	30	2	12	12	2	2	9	1	2	0	2	4.8	1	1	4	2012	1	1
1	1	1	8	28	1	11	13	1	6	13	1	0	0	1.6	3.2	2.33333	1	4	2012	1	1
1	1	1	9	24	1	9	7	3	4	9	1	0	0	1.7	3.6	1	1	3	2012	1	1
0	0	1	9	27	2	9	9	1	4	9	0	0	0	1.7	3	1	1	3	2012	3	1
1	0	1	8	35	3	8	10	2	4	12	1	1	0	1.6	3.8	2.33333	1	3	2012	1	1
1	1	1	10	40	3	10	12	1	3	9	0	2	1	1.8	4.4	1	1	3	2012	3	1
1	1	1	11	40	2	15	8	1	9	12	1	2	0	1.9	2.8	1.66667	1	5	2012	1	1
1	1	1	8	26	2	13	8	1	2	10	0	0	0	1.9	2.6	1.66667	1	1	2012	1	1
0	0	1	8	43	1	12	8	1	6	10	1	2	0	1.8	2.4	2.33333	1	4	2012	1	1
0	0	1	8	36	2	13	9	1	3	11	1	0	0	1.7	4.4	2.33333	0	1	2012	1	1
0	0	1	9	30	2	8	7	3	3	7	1	1	0	1.4	3	2.33333	0	1	2012	1	0
1	1	1	8	28	2	10	4	2	4	12	1	2	0	1.8	3	1.66667	1	4	2012	1	1
1	1	1	9	36	2	16	12	1	5	11	0	2	0	1.9	4.2	2.33333	1	5	2012	2	1
0	0	1	9	42	4	13	9	1	1	10	0	0	0	1.6	1.8	3	1	3	2012	1	0
1	1	1	11	40	1	12	12	1	5	12	1	2	0	1.7	5	1.66667	1	4	2012	1	1
1	1	1	7	34	1	12	12	2	2	11	1	0	1	2	3.2	2.33333	1	3	2012	1	1
0	0	1	10	21	1	7	8	2	3	9	1	0	0	1.1	3.4	2.33333	1	2	2012	4	1
0	0	1	7	24	1	8	9	1	2	9	1	2	0	1.5	4.2	2.33333	1	5	2012	1	1
1	1	1	7	34	2	8	8	1	3	13	1	0	0	1.6	4.2	2.33333	1	3	2012	1	1
1	1	1	6	34	3	12	8	1	3	12	1	0	1	2	4.6	1	1	5	2012	4	1
0	0	1	6	28	2	15	12	1	2	11	1	0	0	1.5	4.4	1	0	1	2012	4	1
0	0	1	11	37	1	7	8	1	3	9	0	3	0	1.5	4.6	2.33333	1	4	2012	1	1
1	1	1	8	24	1	12	12	1	4	10	0	2	0	1.9	4.2	1	1	2	2012	2	1
1	1	1	12	34	3	8	13	1	5	9	0	3	0	1.3	2.6	2.33333	1	3	2012	1	1
1	1	1	6	41	4	7	7	1	1	12	0	0	0	1.7	3.6	1.66667	1	5	2012	1	1
1	1	1	10	25	1	8	8	2	4	11	1	2	0	1.5	3.6	1.66667	1	4	2012	1	1
0	0	1	12	22	1	13	10	1	4	11	1	2	0	1.6	4	2.33333	1	5	2012	1	1
1	1	1	6	42	2	9	8	1	4	13	1	1	1	1.6	4.4	1	1	1	2012	2	1
0	0	1	6	24	2	9	9	2	9	9	1	0	0	1.6	2.2	2.33333	1	4	2012	1	1
0	0	1	8	30	1	9	6	4	4	12	0	0	0	1.8	3.2	3	0	2	2012	1	1
1	1	1	12	36	1	8	8	1	1	11	1	1	0	1.4	4.2	2.33333	1	5	2012	1	1
0	0	1	10	35	3	6	8	1	2	12	1	3	0	1.6	2.6	3	1	5	2012	1	1
0	0	1	11	34	3	7	8	2	3	10	1	0	0	1.4	3.2	2.33333	1	5	2012	1	1
1	1	1	9	36	2	7	12	2	3	11	1	3	0	1.6	2.6	2.33333	1	3	2012	1	1
1	1	1	10	29	3	9	9	2	3	11	1	1	0	1.7	3	1.66667	1	3	2012	1	1
0	0	1	6	38	3	7	8	1	9	6	1	1	0	1.6	3.4	2.33333	1	4	2012	1	1
0	0	1	12	30	1	8	8	3	4	12	1	0	0	1.6	3.8	3	1	4	2012	4	1
0	0	1	8	38	3	9	9	3	3	10	0	0	0	1.9	2.4	1	1	1	2012	1	1
0	0	1	10	29	2	12	12	2	6	11	1	1	0	1.7	4.2	2.33333	1	4	2012	1	1
1	1	1	10	40	2	7	8	2	3	11	1	0	1	1.6	2.4	2.33333	1	2	2012	2	1
0	0	1	10	30	2	8	8	1	2	10	1	0	0	1.6	4	2.33333	1	1	2012	1	1
1	1	1	6	30	2	10	8	1	2	12	0	0	1	1.4	2.8	3	1	4	2012	2	1
0	0	1	7	31	2	8	8	1	1	12	0	0	0	1.5	3.8	1.66667	1	1	2012	1	1
1	1	1	6	41	4	7	10	1	1	14	0	0	0	1.7	2.4	1	1	3	2012	3	1
1	1	1	5	25	1	12	11	2	4	13	1	0	0	1.8	3.8	2	1	5	2012	2	1
1	1	1	5	30	1	13	16	1	8	11	1	0	0	2	4.2	1.66667	1	4	2012	1	1
0	0	1	6	25	1	9	8	1	2	13	0	0	0	1.9	3.2	1	1	3	2012	1	1
0	0	1	9	43	1	7	8	1	3	11	0	0	0	1.3	3	1.66667	1	4	2012	1	1
1	1	1	7	20	1	0	7	1	1	10	0	0	0	1.9	5	1	0	1	2012	1	1
1	1	1	9	39	3	6	3	3	7	13	1	2	0	2	3	1.66667	1	4	2012	1	1
0	0	1	12	26	2	8	0	1	3	6	0	0	0	1.1	1.8	3	0	1	2012	1	0
0	0	1	12	26	1	2	0	4	1	6	0	0	0	1.4	2.6	2.33333	0	1	2012	1	1
1	1	1	8	40	2	9	7	2	2	11	1	3	0	1.5	1.6	3	1	5	2012	4	1
0	0	1	7	23	2	8	8	1	2	12	0	0	0	1.7	3.4	2.33333	1	1	2012	1	1
1	1	1	8	26	1	12	12	2	3	13	1	2	0	2	4.2	2.33333	1	2	2012	1	1
0	0	1	8	40	1	8	8	1	2	13	1	2	0	2	2.8	2.33333	1	3	2012	1	1
1	1	1	11	32	3	10	10	2	3	11	0	0	0	1.6	3.6	2.33333	1	1	2012	2	1
0	0	1	6	30	1	6	8	1	3	10	0	0	0	2	2.8	1.66667	1	3	2012	4	1
1	1	1	6	40	3	10	9	1	4	11	1	1	0	1.3	2.4	1.66667	0	3	2012	1	1
1	1	1	8	28	2	12	8	3	4	11	0	0	0	1.3	3.4	2.33333	1	2	2012	3	1
0	0	1	10	37	2	8	8	1	2	10	0	0	0	2	5	1	0	2	2012	1	1
1	1	1	10	20	1	8	8	1	1	10	0	0	0	1.7	4.4	1	1	3	2012	4	1
0	0	1	7	34	3	13	6	2	10	13	1	3	0	1.6	2.6	1.66667	1	5	2012	1	1
0	0	1	9	27	1	8	8	2	3	10	0	0	0	1.2	3.6	2.33333	1	3	2012	4	1
0	0	1	5	43	1	12	6	1	3	13	0	2	0	1.9	3.2	1.66667	1	2	2012	1	1
1	1	1	8	28	2	13	8	3	5	10	0	0	0	1.4	3.2	2.66667	1	3	2012	1	1
1	1	1	9	26	2	6	8	1	3	9	0	0	0	1.3	3.6	2.33333	0	1	2012	1	1
1	1	1	8	36	1	18	12	1	6	11	1	3	0	1.9	4.6	1.66667	1	5	2012	1	1
0	0	1	8	37	3	8	8	1	6	9	1	0	0	1.6	3.8	1.66667	1	2	2012	3	1
1	1	1	9	26	1	10	8	3	2	10	0	0	0	1.8	3.8	2.33333	0	1	2012	3	1
0	0	1	10	25	2	10	8	1	4	11	0	0	0	1.6	4.4	1.66667	1	5	2012	1	1
1	1	1	12	27	2	13	8	3	10	13	1	2	0	2	3	2.33333	1	5	2012	2	1
1	1	1	10	27	1	7	8	3	2	11	1	1	0	1.1	4.4	1.66667	1	3	2012	2	1
0	0	1	6	24	1	8	8	1	2	10	1	2	0	1.5	3.4	2.33333	1	4	2012	1	1
1	1	1	8	28	1	14	8	3	4	13	0	0	0	1.7	4	2.33333	1	1	2012	1	1
1	1	1	8	34	2	8	10	1	5	10	0	0	0	1.4	2.8	2.33333	1	4	2012	1	1
1	1	1	5	40	2	8	7	1	9	11	1	2	0	1.6	2.8	2.33333	1	4	2012	1	1
1	1	1	4	32	1	6	12	1	3	11	1	3	0	1.7	3.2	1.66667	0	2	2012	3	1
1	1	1	6	32	2	11	8	3	4	13	0	0	0	1.6	3.4	2.33333	1	4	2012	1	1
1	1	1	8	24	2	8	6	2	1	13	0	0	1	1.7	3.8	2.33333	1	3	2012	1	1
0	0	1	12	30	1	5	8	1	2	10	1	2	0	1.5	3.6	2.33333	1	5	2012	1	1
0	0	1	11	37	2	4	7	3	3	10	0	0	0	1.5	3	1.66667	1	1	2012	1	1
0	0	1	9	34	3	5	4	2	3	12	1	0	0	1.6	4	1.66667	1	1	2012	1	1
0	0	1	7	22	1	8	8	2	2	9	1	0	1	1.9	3.6	2.33333	1	2	2012	1	1
1	1	1	8	32	3	4	8	3	2	9	0	0	0	1.7	4.4	1.66667	1	1	2012	2	1
1	1	1	7	42	1	3	7	3	6	12	1	2	0	1.8	4.2	2.33333	1	5	2012	1	1
0	0	1	8	26	1	6	8	1	2	10	0	0	0	1.4	2.4	2.33333	1	3	2012	4	1
0	0	1	8	25	3	8	7	2	2	12	1	0	0	1.3	4.4	2.33333	1	1	2012	4	1
0	0	1	7	28	1	6	8	1	2	11	0	0	0	1.5	3.8	3	0	1	2012	2	1
1	1	1	8	29	1	8	8	2	1	11	1	0	1	1.5	5	3	1	4	2012	1	1
1	1	1	10	40	1	12	12	2	3	11	0	0	0	1.4	4.2	1	1	2	2012	1	1
1	1	1	10	44	1	8	7	1	2	12	1	0	0	1.8	4	2.33333	1	4	2012	1	1
1	1	1	12	22	1	18	0	3	2	11	1	1	0	1.3	3	3	0	3	2012	1	1
1	1	1	4	41	2	13	8	2	7	13	1	1	1	2	5	2	1	5	2012	1	1
0	0	1	9	33	2	2	5	1	3	10	1	0	0	1.4	3.2	2.33333	0	3	2012	4	1
0	0	1	9	28	1	16	10	1	1	9	1	3	0	1.7	5	1	1	2	2012	1	1
0	0	1	6	28	1	13	12	3	2	10	1	1	0	1.9	3.8	1.66667	0	2	2012	1	1
0	0	1	6	23	1	9	14	1	1	13	1	0	0	1.2	3.6	3	1	3	2012	4	1
1	1	1	8	44	3	12	12	1	2	14	1	2	0	1.9	2.6	1.66667	1	3	2012	1	1
1	1	1	5	30	1	16	12	1	3	12	1	3	0	2	3.8	1.66667	1	5	2012	1	1
1	1	1	8	34	3	16	12	3	5	7	1	0	0	1.8	4.8	1.66667	1	3	2012	4	1
0	0	1	8	33	2	7	6	2	3	12	1	0	0	2	3	2.33333	1	3	2012	4	1
1	0	1	11	23	1	9	9	3	4	11	0	0	0	1.6	2	2.33333	1	4	2012	3	1
0	0	1	6	21	1	8	7	1	3	10	1	0	0	1.7	2.6	1.66667	1	2	2012	3	1
1	1	1	9	40	2	9	8	2	3	10	1	0	0	1.9	2.8	1.66667	1	1	2012	1	1
0	0	1	7	35	3	10	8	2	3	9	1	3	0	1.3	4.4	3	1	4	2012	1	1
1	1	1	8	42	4	6	8	2	10	12	1	1	0	1.6	3	1.33333	1	4	2012	1	1
1	1	1	10	33	2	12	12	2	2	12	1	1	0	1.8	4	2.33333	1	3	2012	1	1
1	1	1	4	34	1	11	12	2	3	11	1	1	0	2	3.2	1	1	2	2012	4	1
1	1	1	10	33	2	8	5	1	1	11	1	0	0	1.2	2.6	3	1	1	2012	1	1
1	1	1	4	36	2	8	8	1	3	12	1	0	0	1.7	3.2	2.33333	0	1	2012	3	1
0	0	1	6	21	1	13	8	1	4	12	1	3	0	1.9	3.6	2.33333	1	3	2012	1	1
0	0	1	7	24	1	7	8	3	3	11	1	3	0	1.6	2.6	2.33333	0	1	2012	1	1
1	1	1	10	30	1	7	9	2	2	13	0	0	0	1.8	2.4	2.33333	1	5	2012	1	1
1	1	1	8	25	2	10	10	1	3	11	1	0	0	1.9	3.8	1.66667	1	4	2012	1	1
1	1	1	8	34	2	7	12	1	3	9	1	0	0	1.6	4.6	2.33333	1	4	2012	1	1
1	0	1	7	33	3	12	8	1	2	12	0	0	1	1.2	3.8	2.33333	1	3	2012	1	0
1	1	1	12	45	4	8	5	2	3	13	1	3	0	1.9	3	1	1	3	2012	1	1
0	0	1	7	35	4	5	7	2	3	14	0	0	0	2	2.2	3	1	5	2012	1	1
0	0	1	4	28	2	11	9	2	3	11	0	0	0	1.8	3.4	2.33333	1	5	2012	2	1
1	1	1	11	27	2	13	8	3	6	11	1	1	0	1.6	4.4	1	1	2	2012	3	1
1	1	1	7	39	1	14	8	2	10	11	1	2	0	2	3.6	1	1	5	2012	4	1
1	1	1	8	29	1	9	8	1	3	11	1	0	0	1.5	3.2	2.33333	1	3	2012	1	1
0	0	1	10	27	1	4	8	1	3	11	1	1	0	1.1	2.4	2.33333	0	1	2012	1	1
1	1	1	7	23	1	13	13	1	10	12	1	0	0	1.6	2.4	2.33333	1	5	2012	4	1
1	1	1	9	40	2	7	8	1	1	12	0	1	0	1.6	3.4	2.33333	0	3	2012	3	1
1	1	1	6	38	3	7	9	1	5	13	1	1	0	1.5	3.6	2.33333	1	5	2012	1	1
1	1	1	11	37	4	8	7	2	3	10	0	0	0	1.7	3.4	1.66667	1	4	2012	3	1
1	1	1	7	42	1	7	8	3	9	11	1	2	0	1.6	2.8	2.33333	1	4	2012	1	1
0	0	1	8	29	3	6	8	1	7	11	1	2	0	1.7	3.4	2.33333	1	4	2012	1	0
1	1	1	10	21	1	8	12	2	7	13	1	0	0	1.6	2.6	2.33333	1	1	2012	1	1
0	0	1	7	35	2	7	7	1	3	9	1	1	0	1.8	3.2	1.66667	1	1	2012	2	1
1	1	1	10	27	1	15	14	1	3	10	1	0	1	1.9	3.8	1	1	1	2012	4	1
1	1	1	8	31	3	9	9	1	3	13	0	0	0	2	4.8	2.33333	1	5	2012	4	1
1	1	1	8	35	2	8	6	1	5	12	1	0	0	1.8	3.8	1	1	4	2012	4	1
0	0	1	9	26	1	8	8	1	4	12	0	0	0	1.7	3.6	1	1	3	2012	1	1
0	0	1	8	25	2	9	8	2	2	11	1	0	0	1.3	3.6	2.33333	1	3	2012	4	1
1	1	1	10	25	2	8	7	1	5	8	1	0	0	1.6	3.2	1.66667	1	2	2012	2	1
1	1	1	9	42	4	7	0	2	4	10	0	0	0	1.5	3	2.33333	1	4	2012	1	1
0	0	1	10	25	2	3	8	2	1	7	1	0	0	1.6	3.2	2.33333	0	1	2012	4	1
0	0	1	8	25	1	9	8	3	10	13	1	0	0	1.6	3	2.33333	1	4	2012	1	1
0	0	1	6	24	2	9	0	1	3	11	0	0	1	1.5	4.4	2.33333	1	4	2012	4	1
1	1	1	9	34	1	8	10	2	3	13	1	0	0	1.8	4.2	2.33333	0	3	2012	1	1
1	1	1	8	20	1	12	12	1	3	13	1	2	0	2	3.4	2.33333	1	1	2012	1	1
0	0	1	6	41	1	15	10	2	3	11	0	1	0	1.9	3.4	1.66667	0	1	2012	1	1
1	1	1	7	30	1	10	9	2	3	12	1	0	0	1.3	3.6	2.33333	1	2	2012	4	1
0	0	1	8	42	1	10	6	1	3	11	1	1	1	1.7	5	2.33333	1	1	2012	3	1
1	1	1	5	26	2	8	8	1	4	13	0	0	0	1.7	4.8	1	1	4	2012	1	1
1	1	1	9	45	2	13	12	1	4	14	1	0	0	1.4	2	3	0	1	2012	1	1
1	1	1	8	45	3	2	0	1	1	11	1	2	0	1.4	2.6	1.66667	0	1	2012	1	1
0	0	1	10	39	2	2	4	4	3	12	0	0	0	1.3	3	3	1	5	2012	1	1
1	1	1	8	25	2	8	8	1	3	10	1	0	0	1.8	5	2.33333	1	5	2012	1	1
0	0	1	12	24	2	6	7	1	2	12	0	0	0	1.7	2	1.66667	1	2	2012	4	1
0	0	1	6	32	1	8	8	1	3	12	0	0	0	1.4	2.6	2.33333	1	2	2012	4	1
0	0	1	8	40	4	8	8	1	2	9	1	2	0	1.7	4	3	1	2	2012	3	1
0	0	1	7	29	1	13	4	1	10	13	1	2	0	1.9	3.6	1	1	5	2012	1	1
0	0	1	9	45	2	7	7	1	2	10	0	0	1	1.7	4.4	2.33333	1	2	2012	2	1
1	1	1	6	41	1	16	14	1	5	11	0	0	0	2	3.8	1.66667	1	5	2012	1	1
0	0	1	7	29	2	10	11	3	2	12	1	1	0	1.7	3.4	2.33333	1	3	2012	1	1
1	1	1	10	44	3	9	8	1	7	9	1	2	0	1.9	2.4	2.33333	1	5	2012	1	1
0	0	1	8	23	1	8	8	3	1	8	1	3	0	1.7	3.2	1.66667	1	2	2012	1	0
0	0	1	5	43	4	12	10	1	3	10	1	1	0	1.4	5	2.33333	1	3	2012	1	1
1	1	1	10	24	2	16	8	1	12	12	1	2	0	2	4.2	1	1	5	2012	1	1
0	0	1	12	30	2	8	9	3	4	7	1	1	0	1.6	4	2.33333	1	3	2012	1	1
0	0	1	7	43	1	8	6	2	2	11	0	0	0	1.6	2.2	2.33333	1	4	2012	4	1
0	0	1	7	21	1	8	8	1	5	13	0	0	0	1.5	3.8	1.66667	1	1	2012	2	1
0	0	1	8	25	2	9	9	2	5	10	1	0	0	1.7	3.4	2.33333	1	3	2012	1	1
1	1	1	6	39	2	9	3	1	4	11	1	2	0	1.5	2.6	2.33333	1	4	2012	1	1
1	1	1	10	35	2	9	8	1	3	7	1	0	0	1.5	3.2	1.66667	1	3	2012	1	1
0	0	1	10	42	1	8	7	1	3	6	1	2	0	1.8	3	1.66667	0	4	2012	1	1
0	0	1	8	32	3	10	8	2	2	11	0	0	0	1.7	2.4	3	1	4	2012	4	1
1	1	1	8	24	2	12	10	1	3	11	0	0	0	1.3	2.2	2.33333	1	2	2012	4	1
1	1	1	12	35	3	8	9	1	3	9	1	3	0	1.5	3	2.33333	1	3	2012	2	1
1	1	1	8	30	2	5	7	2	3	13	0	0	0	1.5	2.6	1.66667	1	4	2012	1	1
1	1	1	9	28	1	10	8	1	4	10	0	3	1	1.8	3.8	1	1	5	2012	3	1
0	0		8	40	2	12	7	1	2	10	0	0				1			2009	1
0	0		7	28	2	3	8	1	1	13	1	1				3			2009	1
1	0		9	32	2	12	8	1	2	8	1	0				2.33333			2009	1
1	1		10	34	1	8	6	1	3	11	1	1				3			2009	4
0	0		8	39	1	8	9	1	0	9	1	1				2.33333			2009	4
0	0		10	31	2	8	8	2	2	13	1	0				3			2009	2
0	0		12	38	2	8	12	1	0	6	0	1				2.33333			2009	1
0	0		12	30	1	5	7	1	5	14	1	0				2.33333			2009	1
0	0		6	26	1	8	9	2	6	11	1	1				2.33333			2009	1
0	0		8	34	2	12	10	2	4	11	1	0				2.33333			2009	2
0	0		8	25	2	10	8	1	3	10	0	1				2.33333			2009	2
0	0		9	26	1	8	8	3	5	11	0	0				1			2009	1
0	0		8	28	1	12	12	2	9	15	1	2				1			2009	1
1	1		5	39	4	8	8	2	7	15	0	0				1			2009	1
0	0		8	36	1	0	0	3	7	13	0	1				1			2009	1
0	0		10	35	2	8	8	2	4	12	0	0				3			2009	1
1	1		8	35	2	6	3	2	5	13	0	0				2			2009	4
0	0		10	45	4	7	5	3	4	13	0	0				2.33333			2009	2
0	0		9	38	3	8	8	2	3	12	0	0				2.33333			2009	2
0	0		9	41	3	7	7	2	2	12	0	0				2			2009	1
0	0		8	33	3	8	8	1	5	14	0	0				3			2009	1
0	0		12	35	1	14	8	2	9	14	1	1				1			2009	1
0	0		12	38	3	6	5	3	6	7	0	0				3			2009	4
0	0		9	34	4	8	8	1	3	10	0	0				2.33333			2009	4
0	0		9	33	2	8	6	1	3	9	0	0				1.66667			2009	1
0	0		9	31	2	6	7	4	1	9	1	0				3			2009	1
0	0		8	43	1	7	8	2	1	9	1	2				3			2009	4
0	0		9	33	2	8	8	1	2	9	1	1				1			2009	4
0	0		10	32	1	0	0	1	1	13	1	0				3			2009	2
1	1		9	42	4	0	8	1	2	11	1	0				3			2009	4
0	0		12	32	2	6	7	1	4	9	0	1				3			2009	1
1	1		12	29	2	13	9	1	4	10	1	1				2.33333			2009	1
0	0		9	45	3	16	8	1	2	7	1	1				2.33333			2009	1
1	1		8	26	1	8	8	1	2	11	1	0				1.66667			2009	4
0	0		10	27	1	8	8	1	4	10	1	1				3			2009	1
1	1		7	33	1	8	8	3	2	9	1	0				2.33333			2009	1
1	1		8	41	2	8	8	1	3	13	1	2				1.66667			2009	2
1	1		10	26	1	7	6	3	5	13	1	0				1			2009	1
1	1		10	39	2	7	6	1	1	13	1	2				1.66667			2009	1
1	1		8	43	2	8	8	1	4	13	1	1				1			2009	2
1	1		8	24	1	8	11	3	3	13	1	0				1.66667			2009	1
0	0		9	25	2	7	10	2	7	15	1	0				1.66667			2009	1
0	0		10	28	1	8	8	2	6	13	1	0				1.66667			2009	1
0	0		10	44	2	2	7	1	3	15	0	0				2			2009	2
0	0		10	39	3	12	8	2	3	14	0	0				1			2009	1
1	1		4	28	2	8	10	2	7	15	0	0				1			2009	1
0	0		8	33	1	8	8	2	6	15	1	0				1			2009	1
0	0		10	31	2	6	6	2	4	15	0	0				1.66667			2009	1
0	0		8	36	2	8	8	2	1	11	0	0				2			2009	1
1	1		8	38	1	11	8	1	3	11	0	0				1.66667			2009	4
0	0		9	44	4	7	5	1	4	14	0	0				2.33333			2009	2
1	0		9	25	1	8	8	1	4	10	1	1				1			2009	1
0	0		6	34	3	6	8	3	5	11	1	1				1			2009	1
1	1		8	27	1	16	14	3	11	11	1	0				1			2009	1
1	1		8	36	3	10	8	3	5	13	1	0				1			2009	2
1	0		9	45	3	4	4	3	4	11	1	1				1.66667			2009	1
0	0		8	31	1	7	12	1	2	13	1	1				3			2009	1
0	0		8	36	3	8	7	1	4	13	1	0				2.33333			2009	3
1	1		9	30	2	10	9	1	3	11	1	0				2.33333			2009	1
0	0		10	33	1	7	8	1	2	12	0	0				3			2009	4
0	0		12	43	2	3	7	2	2	9	0	1				1			2009	3
0	0		10	31	2	10	8	1	1	11	0	1				3			2009	4
0	0		8	33	2	12	8	2	2	12	0	0				2.33333			2009	1
1	1		6	22	1	12	12	2	4	13	0	0				1.66667			2009	4
0	0		10	32	1	6	8	2	6	15	1	2				1			2009	1
1	1		8	25	1	5	7	2	2	10	0	0				3			2009	4
0	0		6	37	1	0	0	3	6	12	1	1				1.66667			2009	1
0	0		8	32	1	8	8	3	6	13	1	0				1			2009	1
1	1		8	26	2	8	7	2	1	11	1	0				1.66667			2009	1
0	0		9	24	1	8	8	1	3	8	0	0				3			2009	1
0	0		9	36	2	8	0	3	7	12	0	0				1			2009	1
0	0		8	45	2	0	0	3	8	14	1	0				1			2009	1
1	1		7	41	3	8	7	2	4	14	0	0				1.33333			2009	1
0	0		8	37	4	8	8	1	0	12	0	0				2.33333			2009	2
0	0		9	24	1	13	9	1	2	9	1	2				1.66667			2009	1
0	0		9	23	2	6	8	2	2	9	0	0				2.33333			2009	4
0	0		9	26	2	8	7	1	2	8	0	0				3			2009	2
0	0		8	34	2	11	8	2	2	9	0	0				2.33333			2009	4
0	0		7	32	1	4	8	4	3	13	0	0				3			2009	2
1	1		9	36	2	7	0	2	6	13	1	0				1			2009	1
1	1		10	30	1	7	0	3	4	14	1	0				1			2009	1
0	0		8	45	1	8	5	3	8	13	0	0				1			2009	1
0	0		8	35	1	0	0	3	5	12	1	0				1			2009	1
0	0		10	41	2	7	5	2	5	13	0	0				1			2009	1
0	0		9	33	2	7	5	3	4	11	1	1				1.66667			2009	1
1	1		7	45	4	12	7	2	3	12	0	0				1.66667			2009	2
0	0		8	33	2	7	8	3	3	11	1	1				2.33333			2009	1
0	0		10	28	1	7	11	2	4	11	0	0				1			2009	1
1	1		10	31	2	7	8	2	3	11	1	1				2.33333			2009	2
0	0		6	28	1	8	8	1	1	12	1	0				1.66667			2009	1
1	1		8	32	1	10	10	2	4	11	1	2				1			2009	3
1	1		9	37	3	12	8	1	6	11	1	2				1			2009	1
0	0		11	38	3	7	10	1	2	9	1	1				2.33333			2009	4
0	0		7	23	1	3	7	1	1	9	1	0				3			2009	1
0	0		7	28	1	12	8	1	4	10	1	1				3			2009	1
1	1		7	29	2	8	6	1	2	11	1	0				1			2009	4
0	0		9	39	2	9	6	2	2	12	1	1				3			2009	3
0	0		7	24	1	8	8	2	2	14	0	0				2.33333			2009	4
0	0		8	27	1	4	6	1	0	12	1	0				2.33333			2009	1
0	0		7	25	1	11	8	1	2	13	1	1				1.66667			2009	1
0	0		6	29	2	8	7	1	2	15	1	1				1			2009	2
0	0		6	34	1	8	7	2	2	11	1	1				2.33333			2009	2
0	0		6	26	1	14	12	1	6	14	1	1				1			2009	1
0	0		10	42	3	18	14	1	7	15	1	0				1.66667			2009	1
0	0		10	21	1	8	12	1	3	12	1	1				3			2009	1
0	0		8	32	2	7	7	3	3	12	0	0				3			2009	4
0	0		8	40	2	8	8	1	3	8	0	0				1.66667			2009	4
0	0		12	42	1	14	18	1	3	5	1	1				1.66667			2009	1
0	0		9	36	2	6	8	3	3	11	1	0				2.33333			2009	1
1	1		9	35	1	10	8	1	5	15	1	0				1.66667			2009	1
0	0		12	29	1	11	10	2	3	11	1	0				1			2009	1
1	1		4	39	3	14	8	2	8	13	0	0				1			2009	1
1	1		8	29	2	9	7	2	1	13	1	0				2.33333			2009	2
1	1		8	45	4	1	8	1	3	15	1	0				3			2009	2
0	0		10	36	2	8	7	2	2	11	0	0				3			2009	4
1	1		10	30	1	3	7	3	2	13	1	0				3			2009	4
1	1		7	32	3	10	11	3	4	12	1	0				1			2009	1
1	0		7	25	1	7	8	3	3	13	1	0				1			2009	1
1	1		8	30	2	13	13	1	5	13	0	0				1			2009	2
1	0		10	45	4	7	6	1	5	12	0	0				2.33333			2009	1
1	1		10	33	2	8	8	3	3	12	1	0				2.33333			2009	1
1	1		11	45	4	7	6	1	6	11	1	0				1.66667			2009	4
1	1		6	31	2	8	8	1	4	11	1	0				2.33333			2009	1
1	1		10	37	2	11	7	1	3	13	0	0				2.33333			2009	1
0	0		10	23	1	8	8	1	2	13	0	1				2.33333			2009	1
1	1		12	28	3	8	8	1	2	11	1	2				3			2009	4
0	0		8	23	2	13	0	2	3	11	0	0				1			2009	1
1	1		6	32	1	0	0	3	6	13	1	0				1			2009	1
0	0		9	35	2	4	0	2	4	14	0	0				1			2009	1
1	1		10	35	1	10	0	3	5	13	1	0				1.66667			2009	1
0	0		9	41	1	7	0	2	5	15	0	0				1.66667			2009	1
1	1		12	45	4	8	7	3	3	11	0	0				2.66667			2009	1
0	0		8	35	2	7	2	3	3	11	0	0				2.33333			2009	4
0	0		7	36	2	4	2	2	1	13	0	0				3			2009	1
1	1		7	25	2	10	9	2	2	12	0	0				2.33333			2009	1
0	0		9	33	2	0	0	4	0	13	0	0				2			2009	4
1	1		8	28	2	12	12	1	4	10	1	0				1			2009	1
0	0		9	41	1	8	8	1	0	12	1	1				2.33333			2009	3
0	0		10	45	4	6	7	1	1	8	0	1				1.66667			2009	4
1	1		10	34	2	16	12	2	8	13	1	1				1			2009	1
1	0		8	37	3	7	8	2	4	11	1	1				2.33333			2009	2
0	0		12	26	2	7	8	1	0	13	1	0				3			2009	4
0	0		8	43	1	8	6	1	3	15	1	0				1.66667			2009	4
0	0		8	23	1	7	8	2	1	7	1	0				3			2009	1
0	0		10	29	2	4	10	4	3	9	0	0				3			2009	1
0	0		7	25	1	7	8	1	0	14	1	0				2.33333			2009	1
1	1		10	35	2	0	6	3	6	13	0	0				1			2009	1
1	1		6	35	2	10	8	2	3	11	1	0				2.33333			2009	1
0	0		9	40	2	0	0	2	5	15	0	1				1.66667			2009	1
0	0		9	33	1	7	7	2	6	13	0	0				1			2009	1
0	0		8	24	1	8	6	3	6	13	0	0				1			2009	1
0	0		8	26	1	7	0	3	5	13	0	0				1			2009	1
1	1		10	32	1	10	0	3	5	14	0	1				1			2009	1
0	0		9	35	2	6	8	3	2	14	0	0				2.66667			2009	4
0	0		7	42	3	7	3	3	3	14	0	0				2.33333			2009	4
0	0		9	26	2	6	8	2	3	11	0	0				2.33333			2009	1
1	1		9	22	1	8	8	2	3	12	1	0				1.66667			2009	4
0	0		8	45	2	7	0	2	3	11	0	0				2.33333			2009	4
0	0		5	42	2	10	8	3	5	12	0	1				2.33333			2009	1
1	1		8	28	1	15	13	2	3	12	0	2				1			2009	2
0	0		8	44	3	7	9	2	3	13	0	0				3			2009	1
0	0		9	28	2	9	8	1	2	7	0	0				2.33333			2009	4
0	0		9	44	1	7	7	2	6	13	0	0				1.66667			2009	1
0	0		9	35	1	7	0	3	3	11	0	1				1			2009	2
0	0		10	23	1	3	7	3	5	7	0	0				1.66667			2009	1
0	0		10	28	1	0	0	3	6	13	0	0				1			2009	1
0	0		10	38	1	7	0	3	5	13	1	0				1.66667			2009	1
0	0		11	45	4	14	8	3	4	13	1	2				2.33333			2009	1
1	0		10	42	3	8	8	3	4	9	1	0				1			2009	2
1	1		7	35	3	7	5	3	4	11	0	0				1			2009	2
1	0		8	31	3	7	8	2	4	13	1	2				1.66667			2009	2
1	1		10	21	1	12	8	3	5	11	1	2				1.66667			2009	1
1	1		10	45	2	12	8	2	7	13	1	0				3			2009	2
0	0		10	31	1	8	8	2	3	14	1	0				1.66667			2009	1
0	0		7	42	3	7	8	1	2	13	1	1				3			2009	1
0	0		9	23	1	12	7	1	2	13	1	0				2.33333			2009	1
1	1		4	22	1	12	10	1	5	13	1	1				1			2009	3
0	0		12	20	1	7	8	2	0	10	1	1				3			2009	2
0	0		10	35	2	7	8	1	1	14	1	1				1.66667			2009	3
0	0		7	24	2	5	8	3	0	10	1	0				3			2009	1
0	0		9	35	3	7	8	1	0	8	0	0				3			2009	4
0	0		12	39	1	5	4	1	4	12	0	0				3			2009	4
0	0		10	44	3	11	7	1	6	12	0	0				2.33333			2009	4
1	1		10	35	2	8	7	1	2	13	1	1				1			2009	1
0	0		8	36	2	3	7	1	2	14	1	1				3			2009	3
0	0		8	31	1	12	8	1	2	11	1	0				3			2009	1
0	0		8	32	2	9	9	1	2	11	1	0				2.33333			2009	1
1	1		10	27	2	8	10	1	5	11	1	0				1			2009	1
0	0		10	21	1	8	7	1	2	7	0	0				3			2009	1
0	0		12	38	3	7	0	1	5	11	1	0				3			2009	1
0	0		10	28	2	7	6	1	3	11	1	1				2.33333			2009	1
0	0		10	30	2	8	8	2	3	12	0	0				2.33333			2009	1
0	0		10	35	1	8	12	1	4	13	0	0				1			2009	1
0	0		10	21	1	8	7	2	3	7	1	0				2.33333			2009	4
0	0		10	21	1	8	8	2	2	10	0	0				1			2009	4
0	0		9	29	2	8	8	1	3	12	1	0				3			2009	1
0	0		10	24	2	7	8	2	0	14	0	1				2.33333			2009	3
0	0		7	33	1	11	8	1	4	12	1	1				3			2009	1
0	0		9	22	1	8	8	2	2	10	1	0				3			2009	4
0	0		8	41	2	13	11	1	3	11	1	1				2.33333			2009	4
1	0		8	29	2	11	8	2	4	12	1	0				3			2009	3
1	1		10	36	2	10	8	1	5	13	1	0				2.33333			2009	2
1	0		12	28	2	7	7	1	5	11	1	0				1.66667			2009	1
1	0		10	36	2	11	8	2	5	12	1	2				1			2009	1
1	1		10	34	2	8	8	1	6	13	1	0				1.66667			2009	1
0	0		10	30	1	8	7	1	3	13	1	0				1			2009	1
1	0		12	38	4	8	8	1	2	5	0	0				1.66667			2009	2
0	0		11	45	3	5	7	1	1	11	0	0				3			2009	1
0	0		9	45	4	7	5	1	4	13	1	1				1			2009	1
0	0		7	20	1	8	7	1	2	7	1	0				3			2009	4
0	0		12	35	3	6	7	1	3	9	1	0				3			2009	1
0	0		9	42	2	12	10	1	2	12	0	1				3			2009	3
0	0		10	45	2	7	0	1	1	15	0	1				3			2009	2
0	0		9	35	2	8	6	1	6	11	1	1				1.66667			2009	1
0	0		8	27	1	4	11	1	3	11	1	1				1.66667			2009	2
0	0		10	29	2	4	10	1	2	15	1	1				1			2009	1
0	0		10	32	1	13	8	2	2	12	1	1				3			2009	1
0	0		12	26	1	12	14	1	3	13	1	0				3			2009	1
0	0		7	40	2	7	4	1	6	13	0	1				2.33333			2009	4
0	0		8	21	1	8	8	1	4	13	1	0				1			2009	1
0	0		9	43	1	12	8	1	5	12	0	1				1.66667			2009	1
0	0		8	40	1	9	7	2	0	9	0	0				2.33333			2009	1
0	0		10	26	2	8	8	2	2	13	1	1				1			2009	1
0	0		8	36	3	7	6	1	1	13	1	1				3			2009	2
0	0		10	22	1	8	8	1	1	7	1	1				1.66667			2009	1
0	0		10	25	2	17	8	2	0	9	1	1				3			2009	1
0	0		10	22	1	7	8	1	3	15	1	1				3			2009	1
1	1		9	23	2	7	6	1	3	11	1	0				1.66667			2009	1
0	0		9	44	1	6	8	2	2	8	1	0				1.66667			2009	1
0	0		8	36	1	5	7	1	4	8	0	0				2.33333			2009	1
0	0		10	29	1	12	8	1	6	12	1	0				1.66667			2009	2
0	0		10	40	3	7	8	1	0	11	1	1				2.33333			2009	1
0	0		9	36	2	8	6	2	3	12	1	1				3			2009	1
0	0		9	20	1	8	8	2	3	7	1	0				1.66667			2009	4
0	0		12	22	1	10	10	1	3	12	1	0				2.33333			2009	2
0	0		7	25	2	7	6	1	3	10	1	0				2.33333			2009	4
0	0		9	27	2	8	8	1	2	12	1	2				3			2009	1
0	0		9	22	1	7	8	2	1	11	0	0				3			2009	2
0	0		8	45	1	10	7	2	4	13	0	0				3			2009	1
0	1		7	45	3	12	8	1	4	14	0	0				2.33333			2009	1
0	0		10	37	2	7	7	1	3	12	0	0				3			2009	4
0	0		7	28	2	8	8	1	1	12	1	0				1.66667			2009	1
0	0		12	31	3	10	6	1	1	12	1	0				2.33333			2009	1
0	0		9	34	3	7	6	1	5	8	0	0				2.33333			2009	1
0	0		9	20	1	7	8	4	3	7	0	0				2.33333			2009	4
1	1		9	33	1	8	4	1	6	15	1	1				2.33333			2009	2
0	0		10	37	3	6	5	1	5	7	0	1				2.33333			2009	4
0	0		7	38	3	8	8	2	2	13	1	1				1.66667			2009	4
0	0		9	35	1	3	7	4	2	12	1	1				1			2009	3
1	1		8	35	1	14	12	1	3	10	1	1				1			2009	1
0	0		9	33	2	8	8	1	3	8	1	0				1.66667			2009	1
1	0		6	26	1	12	8	1	2	15	1	0				2.33333			2009	1
0	0		11	25	2	8	8	1	3	13	1	0				3			2009	4
1	0		10	33	1	10	11	2	4	11	1	1				1			2009	1
1	1		10	45	3	12	4	1	5	11	1	0				1.66667			2009	1
0	0		10	44	3	7	8	1	5	11	1	0				1.66667			2009	1
1	1		9	35	2	11	12	3	5	13	1	0				1.66667			2009	1
0	0		10	41	2	4	7	1	3	11	1	1				1.66667			2009	2
1	1		4	28	2	14	8	1	3	15	1	0				2.33333			2009	1
1	1		4	35	3	8	8	1	3	13	1	1				3			2009	1
0	0		8	44	4	7	7	1	5	14	0	0				1			2009	4
0	0		8	45	1	5	0	1	2	6	0	1				3			2009	1
0	0		8	29	1	8	8	1	2	9	1	1				3			2009	1
1	0		9	42	2	8	6	1	11	13	0	0				1			2009	2
1	1		10	33	3	10	11	1	5	13	1	0				1			2009	2
0	0		7	40	2	5	8	1	4	13	1	0				1.66667			2009	1
1	0		11	40	2	7	6	1	4	11	1	0				3			2009	1
0	0		10	26	2	8	8	1	3	13	1	0				1.66667			2009	1
0	0		10	33	1	8	8	1	3	11	1	1				2.33333			2009	2
0	0		10	23	1	8	8	1	2	15	1	1				3			2009	1
0	0		6	42	1	7	8	1	4	13	1	1				2.33333			2009	3
1	1		6	25	1	10	8	2	1	12	1	1				3			2009	1
0	0		10	27	2	4	0	2	0	14	1	1				3			2009	4
1	1		8	33	2	12	10	1	5	13	1	1				1.66667			2009	1
0	0		9	36	2	7	5	1	0	8	1	0				1.66667			2009	4
0	0		9	28	1	5	3	2	5	8	0	1				2.33333			2009	4
0	0		7	44	4	2	4	2	0	6	0	0				1.66667			2009	1
0	0		9	38	4	2	8	1	3	9	0	0				1.66667			2009	1
0	0		10	32	1	5	8	1	4	8	1	2				3			2009	1
0	0		10	31	1	8	8	1	3	11	1	1				3			2009	1
1	1		10	28	1	8	12	2	3	11	1	1				2.33333			2009	4
0	0		7	37	2	10	8	3	6	10	1	0				3			2009	2
0	0		8	36	1	10	8	2	2	11	0	0				2.33333			2009	1
1	1		6	22	1	7	8	1	3	15	1	0				2.33333			2009	1
1	1		7	41	3	8	8	2	3	13	1	0				3			2009	4
0	0		8	39	1	8	8	1	2	11	0	0				2.33333			2009	2
0	0		10	41	2	12	8	2	3	11	0	0				2.66667			2009	2
0	0		10	43	3	14	10	1	11	15	1	0				1			2009	2
0	0		8	30	2	7	8	1	6	10	1	1				1			2009	1
0	0		10	29	2	4	10	1	4	13	1	2				1			2009	2
0	0		9	24	1	9	8	2	5	15	1	0				1			2009	1
0	0		7	45	4	7	8	3	7	13	1	0				1			2009	1
1	0		10	24	2	10	10	1	3	13	1	0				3			2009	1
0	0		6	24	1	15	10	1	10	14	1	1				1			2009	1
0	0		10	22	1	0	7	1	2	11	0	0				3			2009	1
0	0		6	27	1	8	6	1	3	13	1	0				1			2009	4
0	0		9	29	2	8	8	2	2	12	0	0				3			2009	4
1	1		6	35	3	12	8	2	3	13	0	0				1.66667			2009	1
0	0		6	34	1	10	8	2	2	12	0	0				3			2009	1
0	0		10	35	2	6	3	1	1	7	0	0				3			2009	2
0	0		9	40	3	3	4	1	1	13	0	0				2.33333			2009	1
0	0		10	25	1	6	5	1	3	9	0	2				3			2009	1
0	0		8	30	1	11	8	2	2	12	1	0				2.33333			2009	1
0	0		9	32	1	10	8	1	2	13	1	1				1.66667			2009	2
0	0		8	24	2	12	8	2	2	9	1	0				1			2009	4
