# Supplementary material for: Community Dialogue to Shift Social Norms and Enable Family Planning: An Evaluation of the Family Planning Results Initiative in Kenya
Source: PLoS One. 2016 Apr 28;11(4):e0153907. doi: 10.1371/journal.pone.0153907 (PMC4849797; doi:10.1371/journal.pone.0153907)
Supplement: S4 File — (XLSX) [file pone.0153907.s004.xlsx]

## Sheet: Sheet1
currentuse_any	currentuse_modern	RI_exposure_any	agedif	educ	speduc	approve	mythscore	suggcondom	permfp	FPnum	year	exp	sefp	isc	wdm	fp_exp	agef	religionf	cash	moneyspcash	intendpreg
0	0	0	1	6	7	13	9	1	1	5	2012	0	5	2.2	1.33333	0	40	3	0	0	3
0	0	0	1	12	7	10	8	1	1	4	2012	0	5	4	1.58333	0	26	3	0	0	1
1	1	0	3	8	10	10	6	1	1	3	2012	0	3	2.6	1.58333	0	23	3	1	2	2
0	0	0	3	8	9	6	8	1	0	2	2012	0	1	2	1.58333	0	30	1	1	2	1
0	0	0	1	10	9	11	7	1	1	4	2012	0	4	5	1.6	0	22	3	0	0	3
0	0	0	2	7	8	10	9	0	0	3	2012	0	3.5	3	1.66667	0	29	3	0	0	4
0	0	0	1	9	9	12	9	1	0	5	2012	0	4.25	3.4	1.83333	0	32	1	0	0	1
1	1	0	2	9	9	11	12	1	0	2	2012	0	4.25	4	1.75	0	21	2	0	0	1
0	0	0	2	6	7	14	10	0	1	1	2012	0	3	2	1.58333	0	43	3	0	0	1
0	0	0	2	9	9	11	8	1	1	4	2012	0	4.75	1.4	1.58333	0	31	3	1	1	2
1	1	0	3	4	9	15	8	1	1	4	2012	0	3	1.6	1.83333	0	36	2	0	0	3
1	1	0	2	6	12	10	9	0	0	4	2012	0	4.75	4.6	1.5	0	30	2	0	0	1
0	0	0	1	9	9	11	7	1	1	2	2012	0	5	3	1.58333	0	20	1	1	3	3
1	1	0	4	8	12	11	8	1	0	7	2012	0	4	1.8	1.58333	0	27	3	0	0	1
0	0	0	1	7	9	11	6	1	1	3	2012	0	3	1.6	1.91667	0	26	1	1	1	4
0	0	0	3	8	14	12	6	1	1	3	2012	0	4.5	3.2	1.33333	0	23	1	1	2	4
1	1	0	3	8	12	11	9	1	1	6	2012	0	5	3.8	1.5	0	33	3	1	1	3
0	0	0	4	3	8	15	6	0	1	3	2012	0	5	3.4	2	0	25	3	1	3	4
0	0	0	4	0	9	9	8	1	1	3	2012	0	3.25	2.6	1.08333	0	22	3	0	0	2
1	1	0	2	4	9	12	11	1	1	3	2012	0	5	5	1.75	0	28	1	0	0	2
1	1	0	2	10	12	11	6	1	0	2	2012	0	4.75	3.8	1.66667	0	22	1	0	0	1
1	1	0	2	14	9	13	4	1	1	4	2012	0	5	5	1.6	0	27	2	0	0	1
0	0	0	1	10	10	8	9	1	1	5	2012	0	2.5	1.2	1.75	0	34	3	0	0	1
1	1	0	4	7	7	11	12	1	0	5	2012	0	4	4.4	1.41667	0	21	1	0	0	3
0	0	0	4	10	14	14	12	1	1	4	2012	0	2.75	2	1.41667	0	42	3	0	0	3
0	0	0	3	0	4	11	8	0	0	2	2012	0	1	2	1.33333	0	45	3	1	2	4
0	0	0	4	5	1	9	11	0	0	5	2012	0	1	2.4	1.58333	0	30	1	1	1	4
1	1	0	4	11	16	9	8	1	1	4	2012	0	2	3	1.75	0	25	2	0	0	1
0	0	0	1	8	9	15	8	1	1	5	2012	0	2	2.8	1.6	0	28	1	0	0	2
0	0	0	1	7	12	12	6	1	0	3	2012	0	4.5	1.6	2	0	36	1	0	0	1
1	1	0	2	14	10	11	5	1	1	5	2012	0	5	3	1.6	0	23	1	0	0	1
0	0	0	4	4	0	12	8	1	1	5	2012	0	4	2.2	1.66667	0	45	2	1	1	3
1	1	0	4	8	9	8	10	1	1	3	2012	0	4.25	4.2	1.5	0	32	2	1	1	2
0	0	0	1	8	9	10	7	1	0	3	2012	0	3.25	1.4	1.6	0	19	1	0	0	4
0	0	0	3	0	8	12	8	1	0	1	2012	0	3.5	1.8	1.58333	0	20	1	0	0	2
1	1	0	4	9	18	11	8	1	0	2	2012	0	5	2.6	1.58333	0	31	2	1	1	1
0	0	0	3	10	9	11	8	1	1	2	2012	0	5	2	1.91667	0	24	2	0	0	3
0	0	0	2	14	9	13	6	1	0	3	2012	0	5	5	1.58333	0	26	1	0	0	1
0	0	0	3	8	8	11	10	1	0	3	2012	0	4.5	3.2	1.5	0	19	3	0	0	3
1	1	0	2	12	9	13	10	1	0	5	2012	0	4.25	3.2	1.5	0	30	1	0	0	4
0	0	0	2	7	8	9	10	1	1	4	2012	0	4.75	3	1.58333	0	23	3	0	0	2
1	1	0	3	7	8	11	10	1	1	4	2012	0	5	2.4	1.83333	0	27	2	0	0	4
0	0	0	1	12	0	11	11	1	1	4	2012	0	5	1.4	1.91667	0	37	2	1	1	2
1	1	0	1	15	16	15	8	1	1	7	2012	0	5	5	2	0	38	2	1	2	2
0	0	0	3	6	16	11	8	0	1	4	2012	0	2.25	1	1.41667	0	29	2	0	0	4
0	0	0	3	6	8	13	12	0	1	3	2012	0	1	2.2	1.41667	0	32	3	1	1	1
1	1	0	1	12	9	11	10	1	0	4	2012	0	4	3.4	1.5	0	37	1	0	0	1
1	1	0	1	12	13	9	10	0	1	3	2012	0	2.75	1.8	1.41667	0	19	3	0	0	1
0	0	0	4	10	10	11	8	1	0	2	2012	0	4	3.8	1.33333	0	24	1	0	0	4
0	0	0	3	13	9	11	7	1	1	6	2012	0	5	5	1.91667	0	35	2	0	0	3
1	1	0	3	8	9	13	8	1	1	4	2012	0	5	2.8	1.5	0	18	3	0	0	2
1	1	0	2	10	10	9	7	1	1	3	2012	0	3	1.4	1.66667	0	29	2	0	0	3
0	0	0	2	6	7	10	10	1	1	6	2012	0	3.5	3.2	1.5	0	27	1	0	0	3
1	1	0	4	6	7	11	9	1	0	4	2012	0	5	4.2	1.58333	0	21	3	0	0	4
0	0	0	4	5	9	12	12	1	0	2	2012	0	4.5	2.6	1.66667	0	20	3	0	0	2
0	0	0	2	5	9	12	9	1	1	1	2012	0	5	4	1.25	0	28	1	0	0	3
1	1	0	3	3	9	15	10	1	1	3	2012	0	4	3.2	1.25	0	30	3	1	3	2
1	1	0	2	6	8	11	6	1	0	4	2012	0	3.5	2.2	1.25	0	28	2	0	0	3
0	0	0	1	8	0	15	8	1	1	2	2012	0	4.25	3	1.08333	0	19	2	0	0	2
0	0	0	1	8	9	8	8	0	1	4	2012	0	4.5	2	1.6	0	29	2	0	0	1
0	0	0	3	7	9	12	10	0	0	3	2012	0	3.25	2.6	1.75	0	31	3	0	0	1
1	1	0	1	5	8	13	8	1	1	4	2012	0	5	5	2	0	35	2	0	0	1
1	1	0	2	12	15	15	10	1	1	5	2012	0	4	2.2	1.5	0	35	3	1	1	2
0	0	0	1	9	9	15	10	1	1	3	2012	0	4.25	2	1.41667	0	22	3	0	0	1
0	0	0	2	9	9	13	6	1	1	4	2012	0	4.5	2.2	1.6	0	24	1	0	0	1
1	1	0	1	9	9	13	8	1	1	4	2012	0	4	3.8	1.58333	0	18	2	0	0	4
0	0	0	4	9	13	13	6	0	1	2	2012	0	3	1.8	1.33333	0	20	1	0	0	3
0	0	0	2	10	7	15	7	1	0	4	2012	0	5	2.4	1.33333	1	18	1	0	0	4
0	0	0	4	8	9	10	8	1	0	3	2012	0	4.25	2.4	1.75	0	24	2	0	0	1
1	1	0	2	8	8	14	5	0	0	5	2012	0	5	3.2	1.58333	0	33	2	0	0	1
1	1	0	3	7	10	12	6	1	0	3	2012	0	4.25	2.8	1.66667	0	18	1	0	0	3
0	0	0	2	7	8	12	8	1	1	2	2012	0	5	2.6	1.33333	0	22	1	1	1	3
1	1	0	1	11	9	14	8	1	0	3	2012	0	5	5	2	0	28	1	0	0	2
1	1	0	2	9	13	10	6	1	1	4	2012	0	3	2	1.66667	0	28	1	1	1	4
0	0	0	4	4	8	14	11	1	1	3	2012	0	4.25	1.2	1.5	0	26	1	0	0	1
0	0	0	3	5	9	14	7	1	0	4	2012	0	3.75	2.4	1.58333	0	21	1	0	0	2
1	1	0	2	10	9	11	10	1	1	3	2012	0	4	2	1.6	0	22	1	0	0	3
0	0	0	1	8	9	11	8	1	0	2	2012	0	5	4.2	1.6	0	19	1	0	0	1
0	0	0	2	8	8	14	7	1	1	3	2012	0	4.75	2.8	1.58333	0	21	2	1	1	2
1	1	0	2	8	12	11	9	1	0	4	2012	0	4.25	4.4	1.83333	1	22	3	1	1	2
1	1	0	4	9	9	14	10	1	0	5	2012	0	4	2.8	1.6	0	32	1	0	0	2
0	0	0	4	7	9	9	12	1	0	2	2012	0	4	4.4	1.66667	0	25	3	0	0	3
0	0	0	3	8	9	12	9	1	0	4	2012	0	3.25	1.8	1.75	0	27	1	0	0	1
1	1	0	2	8	9	13	11	1	1	3	2012	0	4	2	1.33333	0	26	3	1	2	1
1	1	0	2	10	8	10	4	0	1	5	2012	0	4.75	3.6	1.58333	0	19	2	0	0	1
0	0	0	3	9	9	13	7	0	1	3	2012	0	4.25	2.6	1.16667	0	22	2	0	0	2
1	1	0	4	5	0	9	12	1	1	5	2012	0	2	2.6	1.58333	0	34	3	0	0	2
1	1	0	4	6	7	12	10	1	1	4	2012	0	3.25	2	1.16667	0	19	3	0	0	2
1	1	0	1	9	9	9	12	1	1	6	2012	0	3	2.2	1.33333	0	25	2	0	0	2
1	1	0	1	7	8	12	10	0	1	3	2012	0	4	3	1.41667	0	21	3	0	0	1
0	0	0	1	9	10	11	9	1	0	6	2012	0	4.5	3.8	1.5	0	25	2	1	1	2
0	0	0	1	7	0	10	8	0	1	2	2012	0	3.5	1.8	1.41667	0	21	3	0	0	2
0	0	0	1	7	8	12	10	1	0	3	2012	0	3.5	2.6	1.75	0	36	3	1	1	3
1	1	0	4	7	1	15	10	1	1	4	2012	0	5	2.8	1.33333	0	44	3	0	0	2
1	1	0	2	9	10	13	10	1	1	4	2012	0	2.75	1.4	1.5	0	29	1	1	1	2
1	1	0	3	8	9	15	8	1	1	5	2012	0	5	5	2	0	28	2	1	2	1
1	1	0	2	8	8	15	7	0	1	3	2012	0	4	3.4	1.83333	0	21	1	0	0	1
1	1	0	2	10	16	12	7	1	1	6	2012	0	5	3	1.91667	0	30	3	1	1	1
0	0	0	2	8	7	7	8	1	1	3	2012	0	5	4.4	1.41667	0	20	3	0	0	2
0	0	0	1	6	9	15	10	1	1	3	2012	0	5	5	1.91667	0	26	3	1	1	4
0	0	0	3	11	9	9	9	1	1	2	2012	0	4	2.6	1.41667	0	23	1	0	0	1
1	1	0	1	10	9	11	9	0	1	2	2012	0	5	4.6	1.91667	0	27	1	1	2	3
1	1	0	3	6	9	11	10	1	1	4	2012	0	4.5	2.4	1.41667	0	23	1	0	0	1
1	1	0	3	6	3	12	8	1	1	2	2012	0	3.5	1.8	1.41667	0	20	3	1	1	1
0	0	0	1	12	8	12	8	1	0	2	2012	0	4	3.8	1.91667	0	22	1	0	0	1
1	1	0	2	7	15	9	9	1	1	2	2012	0	5	5	1.58333	0	32	3	1	1	2
1	1	0	3	10	8	13	9	0	1	1	2012	0	5	4.2	1.25	0	25	3	0	0	1
0	0	0	1	9	9	10	9	1	1	3	2012	0	5	2.8	1.58333	0	19	1	0	0	4
0	0	0	2	5	7	11	8	1	1	3	2012	0	5	2.2	1.41667	0	25	3	0	0	1
1	1	0	4	0	9	13	9	1	0	3	2012	0	4	1.8	1.75	0	28	2	0	0	1
1	1	0	3	6	7	14	9	1	1	5	2012	0	3	2.6	1.41667	0	26	3	0	0	1
1	1	0	4	6	8	11	6	1	1	4	2012	0	5	3.4	1.66667	0	30	1	0	0	1
0	0	0	2	7	8	11	8	0	0	2	2012	0	3.5	2.4	1.58333	0	20	1	0	0	1
0	0	0	2	9	9	9	9	0	0	3	2012	0	2.5	2.2	1.66667	0	20	3	0	0	2
0	0	0	3	10	12	10	8	0	0	6	2012	0	2	2.2	1.5	0	24	3	0	0	1
0	0	0	1	7	8	11	9	0	0	3	2012	0	1	2.6	1.75	0	39	3	0	0	4
1	1	0	3	8	12	11	8	1	1	3	2012	0	4.75	1.8	1.08333	0	19	2	0	0	3
1	1	0	2	5	7	8	8	1	0	3	2012	0	2	1.6	1	0	18	1	0	0	1
0	0	0	2	1	0	8	9	0	0	1	2012	0	1	1.6	1.6	0	28	1	0	0	4
1	1	0	1	7	6	15	11	1	0	1	2012	0	4	1	1.58333	0	27	1	0	0	3
1	1	0	4	15	13	15	9	1	0	3	2012	0	4.75	3.2	1.75	1	35	1	0	0	1
0	0	0	2	8	9	10	8	1	0	2	2012	0	4.5	2.2	1.5	0	32	3	0	0	2
0	0	0	1	12	13	10	8	1	0	5	2012	0	3	2	1.6	0	29	3	1	2	2
0	0	0	3	8	8	9	9	0	1	4	2012	0	4.25	1.2	1.75	0	26	2	0	0	4
0	0	0	1	8	0	13	8	1	0	3	2012	0	2.5	1.2	1.41667	0	18	3	0	0	3
0	0	0	3	0	9	10	9	1	0	4	2012	0	1	2.2	1.41667	0	44	3	0	0	3
1	1	0	2	9	7	11	12	0	1	4	2012	0	5	3.8	1.41667	0	19	2	0	0	3
0	0	0	2	8	12	9	9	0	0	4	2012	0	2.75	2.8	1	1	18	3	1	2	4
1	1	0	2	10	10	11	10	0	1	4	2012	0	5	2.4	1.58333	1	29	1	0	0	4
0	0	0	4	3	10	9	6	0	0	2	2012	0	1.75	1.4	1.41667	0	18	1	0	0	1
1	1	0	4	8	9	13	12	0	1	5	2012	0	3	2	1.5	0	28	3	1	1	1
1	1	0	1	7	10	13	7	1	1	5	2012	0	5	3	1.5	0	25	3	1	2	4
0	0	0	1	12	9	9	7	0	1	4	2012	0	3.5	2.2	1.41667	0	24	2	0	0	1
0	0	0	1	0	9	11	10	1	0	2	2012	0	4	1	1.41667	0	25	1	0	0	2
1	1	0	1	10	9	13	8	1	1	6	2012	0	5	4.4	1.5	0	22	2	0	0	1
1	1	0	3	6	0	9	10	1	1	2	2012	0	5	2	1.5	0	25	1	0	0	1
1	1	0	3	8	9	15	11	0	1	4	2012	0	5	2.6	1.75	0	30	1	1	1	2
0	0	0	2	8	8	12	11	1	0	5	2012	0	3.5	4.2	1.91667	0	28	1	1	1	4
0	0	0	1	10	9	15	8	1	1	3	2012	0	5	2.6	1.91667	0	33	1	0	0	1
1	1	0	1	15	18	15	4	1	1	7	2012	0	5	5	2	0	32	2	1	2	2
0	0	0	2	9	9	14	11	1	1	4	2012	0	4	5	1.66667	0	37	1	0	0	2
0	0	0	4	7	7	13	8	1	1	3	2012	0	5	2.6	1.5	0	21	1	0	0	1
1	1	0	2	9	13	11	7	1	1	5	2012	0	5	4	1.58333	0	33	1	0	0	2
0	0	0	3	9	9	7	7	1	1	4	2012	0	5	2.2	1.33333	0	30	1	0	0	2
0	0	0	2	8	12	10	8	1	0	5	2012	0	4	2.6	1.41667	0	28	2	0	0	3
1	1	0	1	12	9	13	9	1	1	4	2012	0	4	2.8	1.75	0	33	1	0	0	2
0	0	0	3	8	9	15	5	0	1	2	2012	0	5	2.8	2	0	27	2	0	0	2
1	1	0	2	0	6	12	8	1	1	3	2012	0	5	2.4	1.66667	0	22	1	1	1	2
0	0	0	3	8	12	11	8	1	1	5	2012	0	3	1.8	1.41667	0	24	2	0	0	3
0	0	0	1	7	7	15	9	1	1	5	2012	0	5	2.6	1.25	0	24	3	0	0	3
0	0	0	1	12	16	11	8	1	0	6	2012	0	4	4.2	1.91667	0	41	1	1	2	1
0	0	0	1	3	8	13	9	1	0	4	2012	0	5	2.4	1.33333	1	34	1	0	0	1
0	0	0	4	0	0	7	8	0	0	2	2012	0	1	1.8	1.08333	0	18	3	0	0	3
1	1	0	3	0	14	11	7	1	1	4	2012	0	5	3.6	1.33333	0	26	3	0	0	1
0	0	0	2	9	9	15	12	1	1	4	2012	0	4.5	1	1.58333	0	26	2	0	0	1
0	0	0	1	10	9	15	8	1	1	5	2012	0	5	2.8	1.75	0	26	1	0	0	1
0	0	0	4	6	9	14	8	0	0	3	2012	0	5	2.8	1.33333	0	31	3	0	0	3
0	0	0	1	10	9	11	10	1	1	2	2012	0	3.25	3.2	1.33333	0	24	1	0	0	2
0	0	0	1	9	8	9	9	1	1	6	2012	0	3	3	1.83333	0	26	1	1	1	1
0	0	0	3	10	12	10	10	1	0	2	2012	0	5	5	1.91667	1	27	3	0	0	4
0	0	0	4	9	9	13	8	0	0	2	2012	0	3.5	5	1.58333	0	21	2	0	0	1
1	1	0	4	10	8	12	7	1	0	3	2012	0	2.5	4.2	1.5	0	30	1	0	0	1
1	1	0	4	0	9	14	8	1	1	6	2012	0	3	2.6	1.58333	0	31	3	0	0	4
1	1	0	1	10	10	11	5	1	1	5	2012	0	4.75	3	1.75	0	30	1	1	1	2
1	1	0	1	6	7	13	9	1	1	4	2012	0	5	3.4	1.25	0	32	1	0	0	4
0	0	0	3	8	9	7	11	0	1	4	2012	0	2.25	2.8	1.6	0	20	2	0	0	1
0	0	0	3	3	15	10	9	1	1	4	2012	0	3.75	2	1.33333	0	29	3	0	0	2
0	0	0	2	6	6	12	11	1	1	4	2012	0	4	2.6	1.58333	0	40	3	1	2	3
0	0	0	2	13	13	15	8	1	1	3	2012	0	4	3	1.6	0	19	1	1	1	4
1	1	0	2	8	9	15	10	1	1	4	2012	0	1	2	1.83333	0	43	1	1	1	3
0	0	0	2	0	12	13	6	1	1	3	2012	0	4.5	2	1.83333	0	26	1	0	0	3
0	0	0	3	9	10	10	9	0	1	1	2012	0	2.5	2.4	1.08333	0	29	2	0	0	2
1	1	0	3	6	10	9	10	1	1	3	2012	0	3	3	1.6	0	24	1	0	0	2
0	0	0	1	6	7	12	10	1	0	1	2012	0	1.75	1.8	1.16667	0	41	1	0	0	3
0	0	0	2	11	10	14	8	1	1	5	2012	0	5	3	1.75	0	23	1	1	1	3
0	0	0	1	8	11	13	8	1	1	6	2012	0	3.75	2.4	1.66667	0	25	3	0	0	3
1	1	0	1	10	8	9	9	1	0	4	2012	0	5	4.2	1.5	0	32	1	0	0	2
0	0	0	3	9	9	9	10	1	0	4	2012	0	4	3	1.5	0	27	3	0	0	2
0	0	0	2	0	6	15	8	1	1	3	2012	0	3	2.4	1.91667	0	43	1	0	0	1
0	0	0	4	0	6	9	9	0	0	1	2012	0	3.25	1.2	1	0	21	3	0	0	1
0	0	0	2	8	12	14	8	1	0	3	2012	0	3.75	4	1.83333	0	18	1	0	0	2
1	1	0	1	8	9	10	12	1	1	3	2012	0	3.5	3.2	1.33333	0	25	3	0	0	2
0	0	0	2	13	9	12	10	1	1	2	2012	0	4	2.4	1.41667	0	21	2	1	2	3
0	0	0	3	7	12	15	7	1	1	4	2012	0	4	2.2	1.5	0	44	1	0	0	4
1	1	0	1	10	8	12	7	0	0	3	2012	0	4	3.8	1.41667	0	21	1	0	0	1
0	0	0	4	9	9	14	9	1	0	2	2012	0	4	2	1.6	0	26	3	0	0	3
0	0	0	3	8	8	13	8	0	0	4	2012	0	3.25	4	1.91667	0	22	3	0	0	2
0	0	0	2	8	9	10	11	0	0	3	2012	0	1.5	1.6	1.6	0	26	2	0	0	2
0	0	0	3	8	0	15	8	1	1	3	2012	0	4.25	1.4	1.91667	0	36	1	0	0	2
0	0	0	4	6	7	11	8	1	0	2	2012	0	2.75	2.8	1.66667	0	20	1	0	0	3
0	0	0	4	8	7	11	4	0	1	6	2012	0	2.75	2.2	1.41667	0	32	1	1	2	1
1	1	0	1	9	9	15	9	1	1	4	2012	0	4.25	2	1.66667	0	30	1	1	1	1
0	0	0	4	8	8	11	9	1	1	3	2012	0	1	1	2	0	25	3	0	0	4
0	0	0	1	8	8	7	9	1	1	4	2012	0	3	1	1.66667	0	26	2	0	0	1
0	0	0	1	8	0	13	7	1	1	5	2012	0	4.25	2.4	1.66667	0	33	1	0	0	3
1	1	0	2	16	9	13	9	1	1	6	2012	0	5	4.6	1.91667	0	36	2	1	1	2
0	0	0	4	8	7	11	8	1	1	2	2012	0	5	4.2	1	0	18	3	0	0	3
0	0	0	2	12	14	9	10	1	1	6	2012	0	5	2.2	1.66667	0	26	1	1	1	4
1	1	0	1	12	9	15	6	1	1	5	2012	0	5	5	2	0	20	1	1	1	1
0	0	0	1	3	9	11	12	0	0	4	2012	0	1	1.8	1.33333	0	28	3	1	1	3
0	0	0	1	9	14	10	11	0	0	4	2012	0	4	2.2	1.33333	0	23	3	1	1	4
0	0	0	2	8	8	13	8	1	1	3	2012	0	4.75	2	1.5	0	32	3	1	1	2
0	0	0	4	8	9	11	8	1	1	6	2012	0	4	2.2	1.41667	0	19	1	1	2	2
0	0	0	3	4	8	10	9	0	1	2	2012	0	3	1.4	1.66667	0	34	1	0	0	3
0	0	0	3	9	9	8	12	0	1	5	2012	0	3	2.6	1.58333	0	30	1	1	2	2
0	0	0	2	7	8	13	6	1	0	4	2012	0	3.75	3.8	1.66667	0	24	1	1	1	3
1	1	0	1	8	8	11	8	1	1	3	2012	0	1.75	1.8	1.58333	0	28	1	0	0	1
1	1	0	1	9	13	15	7	1	1	4	2012	0	5	2.2	1.58333	0	23	3	0	0	2
1	1	0	2	9	13	12	11	1	1	5	2012	0	5	2.8	1.58333	0	35	2	0	0	1
1	0	0	1	8	14	11	10	1	1	6	2012	0	4.25	3.4	1.6	0	19	1	0	0	1
1	1	0	2	8	7	10	9	1	0	5	2012	0	3.5	2.4	1.6	0	18	1	0	0	3
0	0	1	3	16	12	13	6	1	0	4	2012	1	4.25	2.6	1.83333	1	23	1	0	0	2
1	1	1	2	9	9	13	7	1	1	4	2012	4	4.75	3.8	1.25	1	21	3	1	2	4
1	1	1	3	7	8	14	8	1	0	4	2012	2	5	5	1.91667	1	31	4	0	0	3
0	0	1	2	8	8	15	4	1	1	5	2012	1	4.75	3.4	2	1	32	2	1	1	1
1	1	1	2	8	7	9	6	1	1	5	2012	1	3	3.2	1.83333	1	41	2	0	0	1
1	1	1	1	6	8	13	8	1	0	6	2012	4	5	3.4	1.41667	1	18	1	0	0	1
0	0	1	2	8	9	13	7	1	0	5	2012	4	1	2	1.41667	1	30	1	0	0	1
0	0	1	1	5	7	8	8	1	1	1	2012	5	3	2.4	2	1	42	2	0	0	1
1	1	1	2	8	9	11	11	1	1	3	2012	1	3	1.6	1.58333	0	32	2	0	0	4
0	0	1	2	6	8	10	7	1	1	3	2012	1	5	3	1.5	0	23	1	0	0	1
0	0	1	2	7	8	11	9	1	0	6	2012	1	5	2.2	1.5	1	25	3	0	0	1
0	0	1	4	14	9	15	12	0	1	3	2012	5	5	3.2	1.91667	1	20	1	1	2	4
1	1	1	2	8	12	13	7	1	1	5	2012	3	5	4.2	2	1	30	1	0	0	2
1	1	1	3	6	8	11	8	1	1	6	2012	1	3	1	1.33333	1	27	2	0	0	1
0	0	1	2	10	7	15	7	1	0	4	2012	2	3.75	2.8	1.58333	1	24	1	0	0	2
1	1	1	2	5	7	15	9	1	1	4	2012	4	4.75	2	1.58333	1	25	1	0	0	2
1	1	1	1	10	0	13	7	0	1	2	2012	1	4.5	2	1.75	1	40	1	0	0	3
1	1	1	2	8	5	7	7	1	1	4	2012	1	3	3	1.41667	0	28	3	1	1	3
0	0	1	2	6	7	13	7	1	1	2	2012	1	4.75	2.2	1.83333	1	35	2	0	0	2
1	1	1	1	6	7	12	12	1	1	3	2012	2	5	2.8	1.91667	1	34	1	0	0	3
1	1	1	2	8	9	15	6	1	1	5	2012	2	4.5	3.2	1.6	1	30	2	0	0	2
1	1	1	1	10	10	12	8	1	0	2	2012	2	4.5	2.8	1.91667	0	35	1	0	0	2
1	1	1	3	8	12	11	12	1	1	4	2012	1	5	2.2	1.41667	1	28	2	1	1	2
1	1	1	2	8	8	13	7	1	1	4	2012	2	4.5	2.2	1.58333	1	30	1	0	0	1
0	0	1	2	10	0	11	9	1	1	3	2012	2	3	1.8	1.58333	1	23	1	0	0	3
0	0	1	2	8	7	13	6	0	1	6	2012	1	5	3.4	1.83333	1	28	3	0	0	3
0	0	1	1	8	5	9	10	0	0	6	2012	4	2.5	4	1.41667	1	24	3	0	0	1
1	1	1	4	8	0	13	8	1	1	3	2012	3	4.25	2.4	1.66667	1	40	1	0	0	3
0	0	1	3	10	7	15	9	1	0	7	2012	1	5	3.4	1.75	1	25	4	0	0	3
1	1	1	1	10	8	13	6	1	1	5	2012	2	5	4.4	2	0	30	1	1	2	1
1	1	1	3	9	9	15	7	1	1	6	2012	1	5	3.2	1.91667	1	30	2	1	1	1
0	0	1	2	7	6	12	12	1	1	4	2012	1	5	2.6	1.33333	1	26	1	0	0	3
0	0	1	1	12	14	15	5	1	0	4	2012	1	5	2.4	1.75	1	26	2	1	1	4
1	1	1	1	8	9	13	6	1	0	4	2012	4	5	3.4	1.58333	1	18	1	1	2	2
1	1	1	2	7	10	13	6	1	1	3	2012	2	5	3.4	1.75	1	21	1	0	0	1
0	0	1	2	9	6	12	11	1	1	5	2012	1	5	1	1.83333	1	43	2	1	1	3
1	1	1	3	6	8	9	10	1	1	3	2012	1	3.5	2.6	1.66667	1	22	1	0	0	3
0	0	1	2	6	8	14	7	1	0	5	2012	3	4.25	1.8	1.75	1	32	2	1	1	3
1	1	1	2	12	18	13	8	1	0	3	2012	2	5	5	2	1	21	1	0	0	2
1	1	1	3	12	9	9	8	0	1	3	2012	1	4.25	2.8	1.5	1	26	2	0	0	1
1	1	1	3	8	12	11	10	0	0	5	2012	5	4.25	3.4	1.5	1	38	1	0	0	4
1	1	1	4	3	9	12	12	1	0	3	2012	1	4.75	3	1.5	1	35	3	0	0	2
1	1	1	2	8	9	11	9	1	1	5	2012	3	4.25	2	1.58333	1	30	2	1	2	2
1	1	1	3	7	10	13	7	1	1	6	2012	5	5	3	1.75	1	19	1	0	0	1
0	0	1	2	8	10	12	9	1	1	2	2012	5	5	3.4	1.66667	1	32	2	0	0	4
0	0	1	1	8	12	15	8	1	1	2	2012	5	3	4	1.58333	1	35	1	1	2	4
0	0	1	2	8	8	11	12	1	1	5	2012	4	3.75	5	1.66667	1	25	2	1	1	1
1	1	1	3	7	7	14	8	1	1	6	2012	1	5	2.2	1.91667	1	25	2	1	1	1
1	1	1	2	11	8	9	6	1	1	3	2012	4	5	2.8	1.66667	1	29	3	0	0	1
1	1	1	1	11	12	12	7	1	1	4	2012	1	5	3.8	1.75	1	26	1	0	0	1
1	1	1	1	3	0	7	8	0	0	3	2012	2	3.5	3.2	1.5	1	31	2	1	1	1
1	1	1	1	12	12	9	8	1	0	4	2012	1	4.5	4.6	1.5	1	33	3	0	0	3
0	0	1	2	2	8	13	10	1	1	4	2012	4	4.75	3	1.66667	1	38	3	0	0	2
1	1	1	2	8	12	12	12	1	1	4	2012	1	5	2.4	1.58333	1	33	1	1	1	3
1	1	1	3	9	9	11	11	1	1	2	2012	1	5	2	1.5	1	25	3	0	0	2
0	0	1	2	8	9	11	7	0	1	3	2012	1	4.5	2	1.58333	1	22	2	0	0	2
0	0	1	1	10	10	13	9	1	1	5	2012	1	5	3.8	1.91667	1	38	1	1	1	4
1	1	1	1	0	9	13	6	1	0	1	2012	5	5	4	1.83333	1	25	1	1	2	3
1	0	1	2	20	22	15	8	1	1	12	2012	1	5	4.2	2	1	28	2	1	2	1
1	1	1	3	15	8	12	8	1	1	6	2012	1	5	2.4	1.58333	1	35	3	1	1	1
1	1	1	3	8	8	11	11	1	1	5	2012	2	4.75	2.2	1.33333	1	30	2	0	0	4
1	1	1	3	8	7	11	10	1	0	5	2012	4	5	3.4	1.41667	1	30	1	0	0	3
0	0	1	3	7	12	13	9	1	0	2	2012	1	5	3.2	1.66667	1	24	3	0	0	3
1	1	1	3	7	9	11	10	1	0	3	2012	5	3.5	1.4	1.5	1	22	1	0	0	4
0	0	1	4	6	9	15	4	0	1	5	2012	3	5	2.8	2	1	32	1	1	2	1
1	1	1	2	8	6	11	6	1	1	4	2012	2	4.75	2.8	1.66667	1	29	2	0	0	3
0	0	1	2	9	18	11	8	1	1	3	2012	3	5	3.4	1.66667	1	22	1	0	0	1
1	1	1	3	8	9	13	7	1	1	5	2012	1	5	2.6	1.83333	1	28	2	0	0	3
1	1	1	4	11	9	10	8	1	1	4	2012	1	5	3.2	1.83333	1	24	1	1	1	1
0	0	1	4	8	15	13	8	1	1	4	2012	1	3.5	1.6	1.83333	0	38	3	0	0	1
0	0	1	3	8	8	11	8	1	1	4	2012	2	5	2.2	1.5	1	28	1	1	1	1
0	0	1	1	8	8	11	5	1	0	4	2012	2	3	3.4	1.5	1	26	1	0	0	2
0	0	1	2	8	9	10	7	1	1	3	2012	2	1.75	1.8	1.5	0	23	1	0	0	1
0	0	1	2	8	8	13	8	1	1	2	2012	4	2.75	3	1.75	1	21	2	1	2	1
0	0	1	3	8	12	11	5	0	0	3	2012	5	4	2.2	1.16667	1	21	1	0	0	1
1	1	1	1	7	8	13	11	1	1	5	2012	2	5	3	1.75	1	28	1	1	1	3
1	1	1	1	9	5	7	7	0	1	5	2012	1	3	2.6	1.75	1	34	2	0	0	1
0	0	1	1	7	6	9	8	1	1	4	2012	1	4	2.4	1.5	1	21	1	0	0	1
0	0	1	2	8	12	13	10	1	1	3	2012	3	4.75	2.4	1.66667	1	21	2	1	1	2
0	0	1	1	8	5	8	9	1	0	4	2012	2	3.25	2.8	1	1	22	2	0	0	2
0	0	1	2	8	9	15	8	1	1	5	2012	1	5	3.8	1.91667	1	30	1	0	0	1
0	0	1	1	8	8	11	10	1	1	3	2012	4	5	3.2	2	1	18	2	0	0	2
1	1	1	3	8	12	14	8	1	1	6	2012	3	5	2.6	1.58333	1	24	1	1	2	2
1	1	1	3	9	9	11	8	1	1	6	2012	1	4	4	1.83333	1	25	1	1	1	2
1	1	1	2	7	12	12	8	1	1	5	2012	1	5	2.8	1.75	1	30	1	0	0	3
1	1	1	3	7	8	13	12	1	1	2	2012	2	5	2.4	1.83333	1	35	1	0	0	3
0	0	1	2	7	12	14	4	1	1	7	2012	1	4.75	3	1.5	1	38	2	0	0	4
0	0	1	3	9	0	11	6	1	0	6	2012	2	5	2.2	1.08333	1	27	1	0	0	2
0	0	1	4	8	7	9	10	0	1	2	2012	4	3	1.2	1.41667	1	21	3	0	0	4
1	1	1	2	17	15	12	4	1	1	9	2012	1	5	3.8	1.58333	1	45	2	1	1	4
1	1	1	4	12	14	13	8	1	1	4	2012	1	5	4	1.66667	1	25	1	0	0	2
1	1	1	2	8	12	13	7	0	1	5	2012	1	1	3	1.33333	1	18	3	1	1	2
0	0	1	1	8	9	15	8	1	0	5	2012	1	4.25	3.6	1.6	1	24	1	0	0	1
1	1	1	2	11	13	7	8	1	0	5	2012	1	5	2.6	1.58333	1	32	2	1	1	2
0	0	1	1	8	8	12	7	1	0	4	2012	2	5	3.6	1.83333	1	23	1	0	0	1
1	1	1	3	6	16	13	7	1	1	5	2012	1	5	3	1.5	1	29	2	1	1	3
0	0	1	4	6	10	10	7	1	1	2	2012	3	5	2	1.83333	1	35	1	0	0	1
1	1	1	4	10	18	13	8	1	1	4	2012	2	5	2.6	1.75	1	26	1	0	0	1
1	1	1	4	10	14	12	6	1	1	3	2012	2	5	3.2	1.91667	1	30	2	0	0	3
0	0	1	2	10	12	10	10	1	1	3	2012	1	3.5	2.4	1.91667	1	22	2	0	0	2
0	0	1	4	16	9	8	10	1	1	6	2012	1	4.75	3.4	2	1	24	1	1	1	1
1	1	1	1	8	8	12	9	1	0	4	2012	2	5	2.4	1.66667	1	33	2	0	0	2
0	0	1	1	10	9	13	8	1	1	3	2012	5	5	2.4	1.41667	1	19	1	0	0	4
1	1	1	2	9	9	14	8	1	1	6	2012	1	5	3	1.91667	1	25	1	1	1	4
1	1	1	4	8	8	9	10	1	0	4	2012	2	4	3.4	1.16667	0	20	3	1	2	1
1	1	1	1	13	13	15	8	1	0	5	2012	2	5	4.2	1.75	1	28	1	1	1	1
1	1	1	1	10	7	12	9	1	1	5	2012	2	3	2.2	1.83333	1	29	1	0	0	3
1	1	1	1	7	12	10	11	0	1	5	2012	1	3.75	3.8	1.66667	1	42	1	1	3	4
1	1	1	4	7	12	13	11	1	1	5	2012	5	5	3.4	1.83333	1	25	1	0	0	2
0	0	1	2	9	0	11	9	1	1	6	2012	1	4.75	1.6	1.66667	0	28	3	0	0	2
0	0	1	2	18	9	15	10	1	1	5	2012	1	1	3.2	1.08333	1	37	2	0	0	3
1	1	1	1	16	16	14	8	1	0	4	2012	2	5	3.2	1.83333	1	23	1	0	0	1
0	0	1	3	10	9	11	7	0	0	2	2012	2	3	2	1.58333	1	26	2	1	1	3
0	0	1	2	7	7	12	6	1	1	6	2012	5	5	2.4	2	1	45	2	0	0	3
1	1	1	1	12	9	15	4	1	1	4	2012	5	5	4	1.83333	1	23	1	1	1	1
0	0	1	1	13	9	9	8	1	0	2	2012	1	4.25	3.4	1.5	1	24	1	0	0	2
1	1	1	2	10	10	11	12	1	1	6	2012	2	5	2.8	1.33333	1	29	1	0	0	1
0	0	1	3	0	7	12	8	1	0	2	2012	2	3.5	3	1.41667	1	30	3	0	0	4
1	1	1	1	10	8	11	11	1	1	5	2012	2	4.75	3.2	1.33333	1	23	1	0	0	2
1	1	1	1	8	8	13	7	1	0	5	2012	1	3.75	3.2	1.58333	1	28	1	1	1	1
1	1	1	2	3	7	11	8	1	1	4	2012	1	5	1.6	1.33333	1	39	1	1	1	4
1	1	1	3	10	15	13	7	1	1	5	2012	1	4	2.4	1.75	1	28	2	0	0	3
1	1	1	2	7	8	13	8	1	0	2	2012	3	4.25	1.2	1.33333	1	36	1	0	0	3
0	0	1	2	5	18	12	9	1	1	4	2012	2	5	3.2	1.91667	1	35	1	0	0	2
1	1	1	1	4	10	12	10	1	1	4	2012	2	5	2.6	1.41667	1	42	3	0	0	4
1	1	1	3	7	12	12	5	1	1	5	2012	1	5	1.4	1.58333	1	43	1	1	1	1
1	1	1	3	10	11	13	8	1	1	6	2012	1	5	3	1.91667	1	29	1	1	2	1
1	1	1	1	6	9	7	12	1	0	5	2012	1	3.75	5	1.25	1	24	1	1	1	1
1	1	1	2	5	8	13	8	1	1	5	2012	2	5	2.4	1.33333	1	31	2	1	1	4
0	0	1	1	8	9	11	10	1	1	4	2012	2	5	5	1.58333	1	26	3	0	0	1
1	1	1	4	5	12	13	12	1	0	3	2012	1	3.75	4.4	1.41667	1	30	2	1	2	1
1	1	1	1	12	12	14	4	1	0	9	2012	5	4.5	2	2	1	30	3	1	1	3
1	1	1	2	7	8	11	9	1	0	5	2012	5	4.5	3	1.58333	1	28	1	0	0	4
1	1	1	1	10	12	11	11	1	1	5	2012	4	5	5	1.5	1	23	2	0	0	2
0	0	1	1	7	11	14	9	1	1	3	2012	1	5	3.4	1.25	1	22	1	0	0	1
0	0	1	2	9	9	15	6	1	1	3	2012	2	5	2	1.83333	1	34	1	0	0	1
1	1	1	1	9	12	11	8	1	1	3	2012	1	5	2	1.5	1	34	3	0	0	4
1	1	1	1	8	9	13	6	1	0	6	2012	2	5	3.8	1.66667	1	27	3	1	2	1
0	0	1	3	8	0	13	11	1	0	3	2012	1	5	2.4	1.41667	1	43	4	1	2	4
0	0	1	2	8	8	11	4	1	0	4	2012	5	5	3.8	1.33333	1	18	2	0	0	4
1	1	1	1	9	14	10	9	1	1	5	2012	1	5	4.2	1.58333	1	26	1	1	1	2
1	1	1	3	7	12	13	12	1	1	2	2012	3	4.75	3.4	1.58333	1	25	1	1	1	3
0	0	1	3	8	12	15	6	1	0	6	2012	4	4	5	1.83333	1	36	1	1	1	1
0	0	1	2	11	9	12	7	1	1	9	2012	1	5	5	2	1	30	1	0	0	2
1	1	1	1	8	8	13	9	1	1	3	2012	2	5	2.6	1.75	1	42	1	1	1	3
0	0	1	3	8	10	11	8	1	1	1	2012	1	4.75	2.8	1.6	1	35	1	0	0	3
0	0	1	2	9	8	11	9	1	0	3	2012	4	3.75	3.6	1.41667	1	27	1	0	0	1
0	0	1	3	4	8	12	9	1	1	4	2012	5	5	3	1.66667	1	27	1	0	0	2
1	1	1	1	7	10	12	7	1	1	2	2012	1	4.25	2.6	1.83333	1	35	1	0	0	3
0	0	1	1	7	7	12	8	1	1	3	2012	1	5	3.2	1.91667	1	35	2	0	0	3
0	0	1	1	9	9	15	7	1	1	6	2012	1	5	3.6	1.66667	1	23	1	0	0	1
0	0	1	1	9	16	9	6	1	1	7	2012	1	3.75	4	1.66667	1	24	2	0	0	1
1	1	1	4	5	7	7	12	1	1	6	2012	3	5	3	1.08333	1	30	1	0	0	1
1	1	1	3	8	9	15	6	1	1	5	2012	1	2.75	2.6	1.6	1	25	1	0	0	3
1	1	1	2	6	8	13	9	0	0	5	2012	2	3	4.2	1.25	1	23	1	1	1	3
0	0	1	2	7	8	13	10	1	1	4	2012	3	5	3.2	1.83333	1	21	1	0	0	1
1	1	1	1	10	8	13	6	1	1	4	2012	4	5	3.4	1.66667	1	25	1	0	0	2
1	1	1	2	12	16	14	11	1	0	4	2012	1	5	4.6	2	1	28	2	0	0	2
1	1	1	4	9	10	13	8	1	0	6	2012	2	4	3.4	1.91667	1	22	1	1	1	1
0	0	1	2	8	9	13	8	1	1	4	2012	1	3.75	1	1.58333	1	26	1	1	2	4
1	1	1	2	10	9	12	8	1	1	3	2012	3	4.5	2.2	1.75	1	34	1	0	0	3
0	0	1	4	0	0	12	11	1	1	6	2012	1	5	2.6	1.58333	0	30	2	0	0	2
0	0	1	4	10	3	9	12	1	0	4	2012	3	1	2.2	1.66667	1	45	3	0	0	1
1	1	1	1	8	8	10	11	1	1	2	2012	3	4.25	2.8	1.58333	1	28	1	1	1	3
1	1	1	2	6	0	12	10	0	1	2	2012	1	3	2.4	1.75	1	30	3	0	0	3
1	0	1	2	11	14	11	10	1	1	7	2012	2	5	5	1.91667	1	28	1	0	0	1
0	0	1	1	8	8	13	6	1	0	3	2012	3	4.5	3.4	1.66667	0	18	2	0	0	4
1	1	1	3	8	12	10	8	1	1	4	2012	5	4.75	2.4	1.58333	1	21	1	0	0	2
1	1	1	1	8	10	14	8	0	1	5	2012	2	4.25	3.2	1.66667	1	21	2	1	1	2
0	0	1	4	9	9	14	10	1	0	2	2012	1	3.5	2.8	1.83333	1	23	1	0	0	2
0	0	1	1	14	9	11	7	1	1	4	2012	2	4	2.6	1.91667	1	26	2	0	0	1
1	1	1	2	7	9	11	10	0	1	3	2012	1	5	2.6	1.33333	1	27	1	1	2	2
0	0	1	3	8	7	15	12	1	1	3	2012	2	4.5	3.6	1.5	1	24	1	1	2	4
0	0	1	2	9	12	15	4	1	1	6	2012	1	5	2.6	1.58333	1	29	1	0	0	1
1	1	1	1	8	8	9	4	0	0	2	2012	3	4	1.2	1.66667	1	23	1	0	0	4
0	0	1	3	11	12	11	8	1	1	5	2012	3	4.5	3.6	1.66667	1	32	2	1	1	3
0	0	1	1	10	8	12	8	1	1	4	2012	2	4.25	3.8	1.41667	1	21	1	0	0	1
0	0	1	3	9	9	11	8	1	1	10	2012	1	4	2.8	1.66667	1	26	1	0	0	2
1	1	1	2	10	9	11	6	1	1	4	2012	1	5	2.8	1.58333	1	22	1	0	0	2
1	1	1	2	8	9	9	4	1	1	6	2012	1	5	2.4	1.5	1	29	3	0	0	2
1	1	1	2	8	6	12	7	1	1	3	2012	2	5	3.4	1.66667	1	20	1	1	1	3
1	1	1	2	14	20	15	7	1	1	5	2012	1	5	2	1.66667	1	28	1	1	2	3
1	1	1	2	8	8	14	10	1	0	1	2012	3	4	4.4	1.25	1	23	2	0	0	4
1	1	1	3	7	9	13	11	1	1	5	2012	5	5	2.4	2	1	26	3	0	0	1
1	1	1	3	13	9	15	12	1	0	5	2012	4	4	5	1.6	1	30	1	0	0	2
1	1	1	2	8	7	9	10	1	0	4	2012	2	5	2.2	1.33333	1	23	2	1	3	1
1	1	1	1	8	6	12	8	1	0	4	2012	1	5	2.8	2	1	33	1	0	0	3
0	0	1	1	9	9	15	9	1	0	3	2012	1	4	4.2	1.83333	0	19	2	0	0	1
0	0	1	1	8	9	15	10	1	1	1	2012	1	3	4.2	1.33333	1	21	3	1	2	4
1	1	1	1	15	9	13	12	1	1	6	2012	3	3.5	3.4	1.83333	1	26	1	0	0	1
0	0	1	3	8	18	11	11	0	0	3	2012	2	3	3	1.41667	1	24	3	1	1	1
0	0	1	1	10	9	13	8	1	1	4	2012	3	5	2.4	1.66667	1	21	1	0	0	1
1	1	1	3	8	0	15	12	1	1	1	2012	4	5	2	1.83333	1	25	2	0	0	4
1	1	1	2	10	12	11	6	1	1	5	2012	2	4	1.8	1.33333	1	34	2	1	2	4
1	1	1	1	7	8	11	10	1	1	4	2012	3	4.75	3.6	2	1	35	2	0	0	3
1	1	1	2	13	9	11	6	1	0	3	2012	2	4	4	1.25	1	27	1	0	0	2
1	1	1	4	8	9	10	10	1	0	3	2012	1	4.5	2.6	1.83333	1	25	2	0	0	1
1	1	1	2	10	8	15	7	1	1	3	2012	2	5	2.6	1.58333	1	40	3	0	0	3
0	0	1	4	11	0	13	7	1	1	6	2012	1	5	2.4	1.33333	1	22	3	0	0	2
0	0	1	1	6	8	11	6	1	1	4	2012	2	2.75	2.2	1.6	1	34	1	1	2	4
0	0	1	1	0	10	10	9	1	1	4	2012	2	3.25	2	1.83333	1	36	1	0	0	4
0	0	1	2	9	9	14	8	1	0	3	2012	1	3.5	4.6	1.5	1	19	2	0	0	1
0	0	1	2	7	8	11	8	0	0	4	2012	3	4.25	2.6	1.66667	1	24	1	1	2	2
0	0	1	1	2	6	13	9	1	0	4	2012	4	4.25	3.4	1.66667	1	24	3	0	0	2
0	0	1	4	4	7	11	8	1	0	4	2012	5	4.5	3.2	1.5	1	40	2	0	0	1
1	1	1	3	6	8	12	6	1	1	4	2012	1	4.5	2.8	1.58333	1	30	1	0	0	3
0	0	1	1	12	12	9	7	1	0	4	2012	3	4.25	3.6	1.33333	1	19	1	0	0	4
1	1	1	3	9	9	13	4	1	1	5	2012	1	4.25	2	1.08333	1	25	2	0	0	1
0	0	1	2	8	8	13	10	1	0	2	2012	1	4.75	3.4	1.58333	1	19	4	0	0	2
0	0	1	1	11	8	12	9	0	1	4	2012	1	3	2	1.58333	1	26	1	0	0	3
0	0	1	1	14	8	13	9	1	0	3	2012	5	3.25	3	1.58333	1	28	2	0	0	4
0	0	1	4	8	7	9	8	0	0	3	2012	1	3.5	3.8	1.5	1	27	1	0	0	1
0	0	1	1	8	7	15	11	1	1	4	2012	3	4.25	4.2	1.6	1	25	1	0	0	3
1	1	1	1	16	16	13	4	1	1	4	2012	4	5	4.2	1.75	1	30	1	1	1	1
0	0	1	2	14	15	9	8	1	1	6	2012	2	4	3.4	1.66667	1	45	1	1	1	1
1	1	1	3	12	9	11	5	1	0	5	2012	3	4.25	3	1.58333	1	20	1	1	2	1
1	1	1	3	13	8	13	9	1	1	6	2012	4	5	3.4	1.75	1	42	2	1	1	1
1	1	1	4	7	13	10	9	1	1	4	2012	5	2	1.8	1.66667	1	32	1	1	1	3
1	1	1	3	9	9	15	11	1	1	3	2012	1	5	2.8	1.58333	0	26	1	0	0	1
1	1	1	2	8	8	13	9	1	1	5	2012	2	4.25	3.2	1.66667	1	28	2	0	0	3
1	1	1	1	5	4	13	7	1	1	5	2012	1	4.75	2.6	1.5	1	27	1	0	0	1
1	1	1	2	10	9	13	8	1	0	3	2012	5	5	3.6	1.58333	1	22	2	0	0	4
0	0	1	3	8	11	12	8	1	1	5	2012	4	4	3	1.66667	1	26	2	0	0	2
0	0	1	1	6	9	13	8	1	0	2	2012	5	5	2.2	1.33333	1	40	2	1	2	4
0	0	1	2	8	10	12	10	1	1	2	2012	2	4.5	2	1.75	1	32	3	0	0	4
1	1	1	2	3	6	10	10	0	0	6	2012	1	3.5	2.8	1.41667	1	29	1	0	0	3
0	0	1	3	8	5	10	9	1	1	3	2012	2	4	3	1.66667	1	21	3	0	0	2
1	1	1	2	5	7	9	8	1	1	4	2012	2	3.5	3.4	1.66667	1	35	2	0	0	3
1	1	1	2	11	14	11	12	1	1	6	2012	5	5	3.2	1.5	1	32	3	0	0	3
1	1	1	1	7	9	9	10	0	1	5	2012	2	3.5	2.2	1.6	1	22	1	0	0	1
0	0	1	2	8	9	12	10	1	1	4	2012	3	4.5	2.4	1.6	1	25	1	0	0	3
1	1	1	3	6	5	13	4	1	0	3	2012	5	4	3.8	1.41667	1	30	1	1	1	4
0	0	1	2	6	9	10	8	1	0	2	2012	5	3.5	4.4	1.58333	1	30	1	0	0	1
0	0	1	1	10	9	11	8	1	0	4	2012	1	1.5	4.2	1.83333	0	19	1	0	0	1
1	1	1	2	8	11	11	9	1	0	2	2012	2	4.25	2.6	1.5	1	27	1	1	2	1
1	1	1	2	0	7	11	12	1	0	4	2012	3	4.25	3.8	1.66667	1	22	1	0	0	2
1	1	1	3	10	0	14	8	1	1	6	2012	4	5	3	1.91667	1	27	2	0	0	1
0	0	1	2	7	8	10	10	1	0	2	2012	1	5	2.2	1.41667	0	19	3	0	0	3
1	1	1	3	7	9	12	11	0	1	6	2012	2	2	1.6	1.66667	1	31	1	1	1	4
1	1	1	3	8	10	12	8	1	0	6	2012	3	3.5	3.4	1.75	1	25	3	1	2	1
1	1	1	4	7	9	13	9	1	1	5	2012	4	5	3.6	1.75	1	23	3	0	0	2
1	1	1	1	10	13	9	10	1	1	5	2012	5	5	2.8	1.66667	1	39	1	1	1	1
0	0	1	3	7	9	15	11	1	1	4	2012	4	5	3.6	1.41667	1	19	2	1	2	4
0	0	1	4	10	9	13	10	0	1	4	2012	2	4	2.8	1.25	1	19	3	0	0	2
0	0	1	2	8	9	15	12	1	1	5	2012	3	2.75	3.4	1.6	1	20	1	0	0	2
1	1	1	2	8	9	15	4	1	1	4	2012	2	5	5	1.58333	1	23	2	0	0	1
1	1	1	2	13	9	13	4	1	0	4	2012	3	4.75	4.2	1.83333	1	30	1	1	1	2
1	1	1	1	8	9	11	10	0	0	5	2012	3	5	3	1.66667	1	27	3	1	1	1
0	0	1	2	11	12	9	5	1	1	3	2012	2	4.5	3.6	1.41667	1	27	2	0	0	3
1	1	1	1	12	13	11	10	1	0	5	2012	5	5	2.6	1.58333	1	29	3	1	1	2
1	1	1	1	9	10	13	6	1	1	2	2012	1	4.25	2.6	1.33333	1	33	3	0	0	3
1	1	1	2	7	9	14	6	1	0	4	2012	3	4.5	2.4	1.75	1	22	3	0	0	2
1	1	1	1	8	8	13	5	1	1	3	2012	5	5	2.4	1.75	1	18	1	0	0	3
0	0	1	1	12	10	15	10	1	1	4	2012	1	5	2.4	1.33333	1	25	1	0	0	1
1	1	1	1	6	12	11	7	0	1	4	2012	1	4	2.2	1.41667	1	34	3	0	0	4
1	1	1	4	8	12	13	11	1	1	4	2012	3	5	3.2	1.83333	1	37	1	0	0	3
1	1	1	1	15	14	9	10	1	1	3	2012	1	4	2	1.83333	1	22	1	0	0	1
0	0	1	4	8	12	13	9	1	1	4	2012	4	1	2.8	1.58333	1	42	3	1	1	1
1	1	1	2	0	9	10	10	1	1	3	2012	2	5	3.2	1.83333	1	40	2	0	0	1
1	1	1	2	10	8	13	8	1	1	4	2012	1	5	3	1.41667	1	29	2	0	0	1
1	1	1	1	8	9	11	12	1	1	6	2012	4	5	2.8	1.16667	1	27	1	0	0	2
1	1	1	4	7	7	13	12	1	0	3	2012	1	3.5	2	1.75	0	38	1	1	1	2
0	0	1	1	9	9	13	7	1	1	3	2012	2	3.5	2.6	1.5	0	20	1	1	1	1
1	1	1	3	3	7	11	6	1	1	3	2012	1	5	3	1.33333	1	27	2	0	0	4
0	0	1	2	12	9	15	10	1	1	3	2012	2	5	2.2	1.83333	1	27	1	0	0	2
0	0	1	2	7	8	15	9	1	0	4	2012	5	4.75	2	1.41667	1	19	3	1	2	4
0	0	1	2	9	9	12	11	1	1	3	2012	3	4.75	3.2	1.66667	1	24	2	0	0	1
1	1	1	2	11	9	13	8	1	1	3	2012	1	5	3.6	1.83333	1	21	1	0	0	2
0	0	1	4	14	16	15	6	1	1	5	2012	2	4.75	4.6	1.83333	1	34	2	1	1	1
0	0	1	4	8	9	13	11	1	1	6	2012	1	2.75	1.8	1.25	1	32	1	0	0	4
1	1	1	1	9	9	11	8	1	1	5	2012	5	4	2.4	1.66667	1	28	2	1	2	1
0	0	1	1	8	8	11	9	1	0	3	2012	1	5	1.8	1.5	1	23	3	0	0	2
1	1	1	3	7	12	11	6	1	1	4	2012	3	5	3.4	1.83333	1	37	2	0	0	3
1	1	1	2	8	8	13	10	1	0	3	2012	5	4.75	2.8	1.58333	1	32	1	0	0	1
0	0	1	1	9	0	10	9	1	1	5	2012	1	5	1.4	1.5	1	33	1	0	0	3
0	0	1	4	6	8	9	12	1	0	2	2012	1	3.75	2.6	1.66667	1	30	1	0	0	2
1	1	1	2	7	8	9	8	1	1	5	2012	3	5	2.8	1.58333	1	24	3	0	0	2
1	1	1	2	7	12	11	6	1	1	4	2012	3	2.5	2.4	1.58333	1	28	4	0	0	4
1	1	1	2	12	9	13	8	1	0	6	2012	1	3.25	2.2	1.33333	1	20	3	0	0	1
1	1	1	2	8	10	14	9	1	1	5	2012	4	4	2	1.5	1	32	1	1	1	4
0	0	1	2	9	13	11	11	1	1	5	2012	1	4.25	2	1.5	1	38	3	1	1	3
1	1	1	1	7	10	13	6	1	1	4	2012	3	5	3.2	1.66667	1	22	2	0	0	1
1	1	1	3	7	8	9	9	1	1	3	2012	4	4.75	2.8	1.41667	1	26	1	0	0	2
0	0	1	2	9	13	12	8	0	0	2	2012	1	2.5	2.8	1.75	1	18	3	1	1	2
1	1	1	1	15	16	10	8	1	1	3	2012	1	4.25	4.4	2	1	32	1	1	2	1
1	1	1	1	8	12	13	6	1	0	3	2012	3	5	3.2	1.75	1	25	1	1	2	4
1	1	1	1	14	14	13	7	1	1	6	2012	5	5	3.8	1.75	1	38	3	1	1	1
1	1	1	1	16	9	12	8	1	0	4	2012	3	2	3.8	1.83333	1	32	2	0	0	4
1	1	1	2	10	9	8	9	1	0	6	2012	1	4	3.4	2	1	30	1	1	1	2
0	0	1	3	3	7	9	8	1	1	1	2012	3	1	2.2	1.91667	0	34	1	0	0	3
1	1	1	3	10	8	12	5	1	0	2	2012	1	5	3.6	1.66667	1	21	1	0	0	3
0	0	1	2	4	8	15	9	1	0	3	2012	2	4.5	3.2	1.41667	0	32	3	1	1	4
1	1	1	3	9	13	15	9	1	1	6	2012	4	4.25	4	2	1	32	1	1	2	1
1	1	1	4	8	9	8	8	0	1	4	2012	1	3.25	2.2	1.33333	1	28	1	1	1	3
0	0	1	2	8	9	10	6	1	1	5	2012	1	3.5	3	1.58333	0	19	2	1	2	1
1	1	1	2	7	8	8	10	1	1	4	2012	1	2	1.6	1.58333	1	25	3	0	0	2
1	1	1	2	8	9	11	9	1	1	5	2012	2	5	3.4	1.66667	1	26	1	0	0	2
0	0	1	1	8	9	14	9	1	0	3	2012	1	4	3.4	1.16667	0	18	2	1	1	4
0	0	1	1	6	14	7	12	1	0	3	2012	2	2.5	2.2	1.66667	0	37	3	1	1	1
1	1	1	2	6	9	12	10	0	1	1	2012	3	5	2.4	1.91667	1	25	1	0	0	4
0	0	1	1	6	6	13	8	1	1	3	2012	1	5	2.4	1.91667	1	25	2	0	0	2
1	1	1	2	5	7	13	6	1	0	5	2012	1	4.25	2.8	1.75	1	40	2	0	0	2
0	0	1	3	12	12	15	7	1	0	3	2012	1	4	2.6	1.83333	1	45	1	0	0	2
0	0	1	1	8	8	9	4	1	1	3	2012	3	5	3.6	1.41667	1	23	1	0	0	2
1	1	1	3	8	9	15	8	1	1	4	2012	2	4	5	1.91667	1	22	2	0	0	3
0	0	1	1	7	6	14	8	1	1	3	2012	3	5	3.4	1.66667	1	18	1	0	0	1
0	0	1	3	5	8	12	10	1	0	2	2012	2	4.25	3.2	1.58333	1	28	3	0	0	2
0	0	1	4	6	8	11	6	1	1	2	2012	1	4.25	3	1.58333	1	19	1	0	0	2
0	0	1	2	7	8	12	7	1	1	3	2012	1	5	2.4	1.33333	1	20	1	1	1	3
1	1	1	2	7	8	13	10	1	1	5	2012	5	5	3.2	1.58333	1	40	3	0	0	3
0	0	1	1	15	16	12	12	1	0	6	2012	5	3.5	5	1.75	1	33	2	1	1	1
1	1	1	1	8	9	11	7	1	1	3	2012	4	5	2.2	1.58333	1	27	2	0	0	1
0	0	1	1	8	5	13	8	1	0	3	2012	2	4.25	2.8	1.58333	1	22	2	0	0	1
1	1	1	2	8	10	13	9	1	0	4	2012	4	5	3.8	1.41667	1	40	1	0	0	3
1	1	1	3	8	8	11	6	1	0	4	2012	1	3.25	3	2	1	40	3	1	1	1
1	1	1	1	8	9	15	12	1	1	5	2012	3	4.5	4.6	1.6	1	19	1	0	0	1
1	1	1	2	5	8	11	11	1	1	6	2012	4	5	3.2	1.75	1	28	3	0	0	2
0	0	1	1	8	9	13	7	1	1	6	2012	2	5	4.6	2	1	20	2	0	0	1
1	1	1	1	10	8	13	6	1	1	4	2012	2	4.25	3.6	1.66667	1	28	3	0	0	2
1	1	1	2	8	9	15	10	1	1	4	2012	1	4.75	3.2	1.6	1	30	2	0	0	1
0	0	1	4	10	12	11	9	1	0	3	2012	2	4.25	3.2	1.91667	1	21	1	0	0	1
1	1	1	1	0	7	13	10	1	1	5	2012	5	5	3.2	1.91667	1	27	3	1	2	4
0	0	1	3	7	7	11	8	0	1	3	2012	2	2	5	1.83333	1	43	1	1	2	2
1	1	1	1	11	9	13	7	0	0	6	2012	3	4	4	1.83333	1	26	1	1	1	2
1	1	1	2	9	9	13	6	0	0	5	2012	1	3.5	3	1.58333	1	23	1	1	1	1
0	0	1	1	8	6	9	10	1	0	5	2012	2	4	3	1.66667	1	21	3	0	0	1
0	0	1	1	14	16	11	8	1	1	2	2012	3	5	3	1.75	1	25	1	0	0	4
1	1	1	4	12	8	13	8	1	1	4	2012	1	5	3.8	2	1	28	2	0	0	2
1	1	1	2	8	8	11	7	1	1	2	2012	5	4	3.4	1.5	1	20	3	0	0	4
1	1	1	2	8	9	15	7	1	1	6	2012	1	5	2.6	2	1	25	1	1	1	4
0	0	1	3	8	9	14	8	0	1	5	2012	1	5	3.6	1.66667	1	37	2	1	1	2
1	1	1	2	4	14	13	7	1	1	5	2012	2	5	3.8	1.91667	1	23	1	1	1	1
0	0	1	3	15	18	14	10	1	1	5	2012	2	1	2.8	1.91667	0	39	2	1	1	4
0	0	1	2	8	12	12	8	1	1	4	2012	2	4.5	3	1.83333	0	21	1	1	1	1
1	1	1	3	10	10	11	8	1	1	6	2012	1	5	3.2	1.58333	1	30	3	0	0	2
1	1	1	4	12	12	10	10	1	1	3	2012	5	5	3.2	1.83333	1	45	2	1	2	1
1	1	1	2	3	7	13	8	1	1	1	2012	1	4	2.4	1.5	1	35	3	0	0	3
1	1	1	1	14	15	13	6	1	1	6	2012	3	5	4.2	1.91667	1	27	2	1	2	1
1	1	1	1	10	13	11	7	1	0	4	2012	1	4	3	1.58333	1	21	1	0	0	2
1	1	1	1	9	9	13	9	1	1	4	2012	1	4.75	3.2	1.33333	1	23	1	1	1	4
0	0	1	2	8	8	11	11	1	0	4	2012	2	4	1.2	1.5	1	36	1	0	0	2
0	0	1	2	8	9	9	4	1	0	6	2012	2	5	2.6	1.66667	0	21	1	0	0	2
0	0	1	1	8	9	10	8	1	0	2	2012	2	5	2.4	1.08333	1	24	2	0	0	4
1	1	1	2	12	18	13	9	1	1	6	2012	1	5	3.6	2	1	33	1	1	1	1
1	1	1	2	9	10	10	4	1	1	2	2012	1	2.75	1.2	1.41667	1	28	2	0	0	1
1	1	1	4	8	9	12	12	1	1	4	2012	3	4.25	2.6	1.66667	1	20	1	1	1	4
0	0	1	1	8	7	9	10	1	0	3	2012	3	5	3	1.5	1	26	3	0	0	1
1	0	1	2	9	8	13	7	1	1	5	2012	1	5	2.6	1.83333	1	38	1	0	0	2
1	1	1	1	8	6	13	9	0	1	4	2012	4	5	3.2	1.58333	1	36	3	0	0	3
1	1	1	1	9	11	11	4	0	1	3	2012	1	4.5	2.4	1.58333	0	27	1	0	0	1
0	0	1	1	16	9	11	8	1	1	4	2012	1	5	2.6	1.75	1	28	1	1	1	1
0	0	1	2	0	8	12	7	1	0	4	2012	1	5	2.2	1.25	0	22	3	0	0	1
1	1	1	4	9	16	8	7	1	1	6	2012	3	1.75	1.6	1.41667	1	26	1	1	1	4
0	0	1	1	4	8	15	12	1	0	3	2012	3	4.75	3.8	1.58333	1	18	3	1	1	4
1	1	1	2	8	9	10	12	1	0	4	2012	1	5	2.6	1.66667	1	28	3	1	1	2
1	1	1	3	9	9	14	12	0	1	3	2012	1	4	2.2	1.83333	1	28	1	0	0	3
0	0	1	1	8	9	9	12	1	0	3	2012	5	4	2.2	1.75	1	40	1	0	0	3
0	0	1	2	10	12	12	6	1	1	5	2012	4	5	3.2	1.41667	1	29	2	1	1	4
0	0	1	4	9	7	12	6	1	1	6	2012	4	5	2.6	1.41667	1	32	3	0	0	4
1	1	1	4	14	12	10	9	1	1	7	2012	2	4	2.2	1.41667	1	37	3	1	1	2
0	0	1	4	10	14	11	9	0	0	6	2012	2	3.25	3.2	1.5	1	26	3	0	0	1
1	1	1	1	9	9	11	10	0	1	4	2012	3	4	2.2	1.5	1	21	1	1	1	1
1	1	1	4	9	9	15	9	1	1	5	2012	1	5	4.4	1.16667	1	20	1	0	0	2
1	1	1	3	10	7	11	7	1	0	2	2012	1	4	3.8	1.75	1	25	1	0	0	3
1	1	1	3	4	9	14	7	0	1	5	2012	2	4.5	4	1.91667	1	20	1	1	2	1
0	0	1	2	7	9	13	8	1	1	3	2012	3	4.5	2.8	1.6	1	43	1	0	0	3
1	1	1	2	7	7	10	8	1	1	4	2012	1	5	3	1.33333	1	32	2	0	0	3
0	0	1	1	4	7	13	10	1	1	2	2012	1	4.75	2.6	1.83333	1	20	3	0	0	2
1	1	1	2	8	0	10	10	1	1	5	2012	1	4.75	4.2	1.58333	1	36	1	0	0	1
1	1	1	1	7	8	12	8	1	1	6	2012	3	5	3	1.5	1	24	1	1	1	2
1	1	1	2	7	8	15	10	1	1	5	2012	1	4.75	3	1.91667	1	30	1	0	0	2
1	1	1	3	0	0	10	10	1	1	5	2012	1	5	2.8	1.83333	1	30	1	0	0	3
0	0	1	3	9	7	13	7	1	1	6	2012	1	5	3.4	1.75	1	30	1	0	0	4
1	1	1	3	13	9	13	7	1	0	4	2012	3	4.75	5	2	1	21	2	0	0	1
1	1	1	1	15	16	13	4	1	1	5	2012	3	5	4.4	2	1	27	2	1	1	2
0	0	1	1	8	8	14	9	1	1	5	2012	3	4.75	3.2	1.66667	1	36	2	0	0	3
0	0	1	2	10	9	13	7	1	1	6	2012	1	2.75	3	1.5	1	24	1	1	1	2
1	1	1	3	6	9	11	10	1	0	2	2012	4	5	3.8	1.5	1	22	2	0	0	1
0	0	1	2	2	12	11	9	1	0	2	2012	5	4.25	3	1.83333	1	35	1	0	0	3
0	0		2	7	8	12	8	1		2	2009						21	1	1	2	3
0	0		3	8	7	11	9	1		5	2009						39	1	1	2	3
0	0		1	7	8	13	8	1		4	2009						40	2	0	0	3
0	0		3	6	9	12	12	1		5	2009						35	1	0	0	1
0	0		2	12	12	11	7	1		4	2009						25	2	0	0	1
0	0		3	7	8	8	12	1		4	2009						23	1	0	0	2
0	0		2	8	10	9	10	1		3	2009						25	2	1	2	1
1	1		2	6	10	13	9	1		4	2009						42	2	1	2	1
0	0		1	8	12	13	9	0		2	2009						25	3	1	2	4
0	0		1	0	4	8	10	0		0	2009						38	2	0	0	4
1	1		4	9	10	12	9	1		3	2009						23	2	1	2	1
1	1		1	8	8	11	6	1		3	2009						24	1	0	0	1
1	1		3	10	12	12	8	1		3	2009						28	3	1	1	3
0	0		1	4	6	10	8	1		2	2009						20	3	0	0	3
0	0		2	8	12	11	10	1		4	2009						32	2	0	0	1
0	0		4	6	10	9	6	1		2	2009						25	2	0	0	3
1	1		2	8	8	12	8	1		3	2009						28	1	1	2	3
0	0		1	7	7	10	7	1		2	2009						21	3	0	0	4
0	0		2	9	10	8	9	1		3	2009						26	3	0	0	3
0	0		4	3	7	9	9	1		3	2009						30	3	1	1	3
0	0		3	5	8	9	12	1		4	2009						26	1	0	0	1
0	0		1	8	8	13	8	1		4	2009						22	1	0	0	2
0	0		1	8	8	7	8	0		3	2009						23	1	0	0	1
0	0		3	8	8	13	8	1		2	2009						19	1	1	2	1
0	0		1	8	8	12	6	1		4	2009						38	1	0	0	1
0	0		2	8	8	11	8	0		3	2009						22	3	0	0	1
0	0		2	8	8	9	8	1		3	2009						24	1	0	0	4
0	0		2	8	10	11	8	1		3	2009						36	3	0	0	1
1	1		3	8	7	9	10	0		4	2009						30	3	0	0	1
0	0		2	8	8	11	10	1		4	2009						21	3	0	0	1
1	0		2	5	5	12	9	0		2	2009						36	1	1	1	3
1	1		2	8	12	11	7	1		1	2009						30	1	0	0	3
1	1		1	8	8	8	7	1		4	2009						25	1	0	0	2
1	1		2	7	10	11	6	1		5	2009						40	3	1	1	2
1	1		1	6	7	15	6	0		3	2009						32	1	1	2	3
0	0		1	8	0	13	8	1		2	2009						19	1	0	0	1
1	1		3	7	8	11	11	1		2	2009						28	3	0	0	1
0	0		4	8	9	15	8	1		3	2009						27	1	0	0	3
1	1		2	8	5	9	10	1		4	2009						30	1	0	0	4
1	1		1	8	8	12	9	1		5	2009						32	1	0	0	4
0	0		2	8	8	12	9	1		3	2009						28	3	0	0	4
0	0		2	1	6	9	9	1		5	2009						44	3	1	1	4
1	1		1	9	8	11	8	1		2	2009						19	1	0	0	4
0	0		1	7	10	12	8	1		1	2009						19	1	0	0	4
0	0		1	8	8	13	7	1		6	2009						30	1	0	0	2
0	0		3	9	8	11	8	1		3	2009						25	1	0	0	1
0	0		2	8	5	9	8	1		3	2009						18	1	1	1	2
0	0		1	6	8	13	10	1		3	2009						34	1	0	0	2
1	1		2	11	12	13	10	0		2	2009						41	1	0	0	1
0	0		1	8	5	13	7	1		2	2009						23	1	1	1	2
1	1		3	6	8	13	10	0		3	2009						24	1	1	1	1
0	0		3	6	7	13	8	0		3	2009						30	1	1	1	1
1	1		3	8	10	11	9	1		2	2009						21	1	0	0	3
1	1		3	9	8	10	9	1		2	2009						22	1	0	0	3
0	0		3	6	0	12	8	1		2	2009						21	1	0	0	1
1	1		3	7	3	13	6	1		3	2009						40	1	1	1	2
0	0		2	8	12	11	7	1		3	2009						30	1	0	0	1
1	1		2	11	12	15	7	0		4	2009						30	1	0	0	1
1	1		2	8	8	15	8	1		3	2009						22	2	0	0	1
0	0		2	12	12	13	6	0		5	2009						45	1	1	2	1
1	1		1	8	12	15	8	0		4	2009						19	1	1	1	3
0	0		1	6	5	11	6	1		4	2009						27	1	0	0	2
1	1		3	0	7	11	6	1		3	2009						38	1	1	3	3
0	0		1	2	2	13	10	1		3	2009						38	2	1	1	2
0	0		3	7	8	11	10	1		2	2009						23	1	1	2	1
0	0		2	9	12	12	10	1		5	2009						40	2	1	1	3
1	1		3	7	8	12	8	1		3	2009						20	1	0	0	2
0	0		1	8	8	9	6	1		3	2009						19	2	0	0	1
0	0		4	5	7	10	10	1		6	2009						40	2	0	0	3
0	0		3	8	12	13	9	1		4	2009						30	1	0	0	4
0	0		4	8	7	12	8	1		4	2009						25	1	0	0	1
0	0		2	8	9	12	11	1		5	2009						23	1	0	0	2
0	0		4	7	12	11	11	1		4	2009						26	1	0	0	1
1	1		2	7	12	10	11	1		4	2009						41	1	0	0	3
1	1		3	7	8	11	8	1		3	2009						20	1	0	0	4
0	0		1	8	8	9	9	1		3	2009						30	1	0	0	4
0	0		3	8	7	9	12	0		5	2009						32	1	1	2	3
0	0		3	0	0	10	12	1		5	2009						24	2	0	0	1
0	0		1	9	8	8	10	1		2	2009						30	1	0	0	1
0	0		3	5	8	11	7	1		0	2009						25	1	0	0	3
1	1		4	10	4	9	10	0		6	2009						38	1	1	1	3
0	0		2	8	8	11	8	1		2	2009						23	2	1	2	3
0	0		2	12	8	11	7	0		2	2009						20	2	0	0	1
1	1		2	9	14	9	11	1		5	2009						40	2	1	1	4
1	1		1	12	12	12	7	1		4	2009						22	2	0	0	1
1	1		2	8	12	11	10	1		6	2009						34	2	1	1	2
0	0		1	0	8	12	8	1		4	2009						30	3	0	0	3
1	1		2	12	12	12	7	1		5	2009						38	2	0	0	1
1	1		3	9	8	9	10	0		4	2009						23	2	0	0	2
0	0		1	10	8	13	8	1		5	2009						27	2	0	0	4
0	0		2	3	8	10	9	1		2	2009						27	2	1	1	3
0	0		3	8	12	9	10	1		3	2009						28	2	0	0	2
0	0		2	8	8	14	7	0		4	2009						30	1	0	0	2
0	0		2	7	4	13	10	0		5	2009						30	2	0	0	2
0	0		2	10	12	15	12	1		5	2009						21	1	0	0	2
0	0		2	12	12	10	10	1		6	2009						39	2	0	0	3
0	0		4	7	3	11	11	1		5	2009						36	1	1	1	1
0	0		3	0	7	9	11	1		4	2009						30	1	0	0	1
0	0		4	7	5	9	8	1		4	2009						36	1	1	2	4
0	0		4	0	6	9	10	1		2	2009						36	1	1	1	1
1	1		4	6	8	7	10	1		3	2009						33	1	1	2	2
0	0		4	8	12	7	9	1		3	2009						28	2	1	1	2
0	0		1	7	7	13	7	1		2	2009						34	2	0	0	3
0	0		3	8	8	9	10	0		4	2009						21	2	0	0	2
0	0		3	8	10	10	9	1		4	2009						27	2	1	1	2
0	0		1	7	8	12	6	1		2	2009						36	1	0	0	3
1	1		2	8	12	13	8	1		6	2009						34	2	1	1	1
0	0		1	8	10	11	8	0		4	2009						36	2	1	1	1
1	1		1	10	12	9	8	1		3	2009						20	2	1	2	3
1	1		2	7	10	11	7	1		4	2009						25	3	1	2	2
1	1		1	8	8	10	10	1		3	2009						36	4	0	0	1
0	0		1	7	8	12	8	1		3	2009						27	2	1	1	4
1	1		1	8	8	10	8	1		3	2009						25	3	1	2	3
0	0		2	8	8	11	11	1		3	2009						22	3	0	0	1
0	0		2	8	12	9	7	1		2	2009						18	4	1	1	3
0	0		2	7	12	11	9	1		4	2009						34	2	1	1	1
0	0		2	4	8	9	10	1		2	2009						25	1	0	0	2
1	1		2	7	7	15	7	1		5	2009						34	2	1	1	3
0	0		2	6	7	11	9	1		3	2009						26	3	1	1	2
1	1		2	8	4	10	12	0		4	2009						32	3	1	1	1
1	1		2	7	14	13	7	1		5	2009						25	3	1	1	1
0	0		2	7	0	7	12	1		0	2009						23	2	1	1	1
0	0		1	10	8	9	9	1		1	2009						22	2	0	0	1
0	0		1	16	18	11	12	1		4	2009						30	1	1	1	2
0	0		1	18	20	11	6	1		3	2009						23	1	0	0	1
1	1		4	12	8	12	12	1		4	2009						30	1	0	0	3
0	0		2	6	12	13	10	1		2	2009						34	3	1	1	3
0	0		2	6	7	11	9	1		2	2009						37	3	0	0	1
0	0		2	5	7	12	12	1		3	2009						28	3	0	0	4
1	1		1	6	0	12	12	1		2	2009						38	3	0	0	3
0	0		2	4	6	6	9	1		2	2009						21	3	1	1	1
0	0		1	0	0	12	9	1		3	2009						39	1	0	0	4
0	0		2	11	8	13	6	1		5	2009						30	3	0	0	2
0	0		2	3	7	9	10	1		3	2009						35	1	0	0	2
1	1		2	13	14	12	8	1		5	2009						35	2	1	1	1
0	0		3	7	12	10	11	1		3	2009						44	1	1	1	3
0	0		1	6	7	9	9	1		2	2009						23	2	1	2	4
0	0		2	12	0	11	11	1		3	2009						27	3	1	2	4
0	0		1	8	8	13	11	1		4	2009						28	3	1	2	3
0	0		1	11	8	11	10	1		2	2009						19	2	0	0	4
0	0		2	5	8	11	9	0		3	2009						25	3	0	0	2
0	0		2	12	8	9	8	1		3	2009						23	1	1	2	3
1	1		2	7	12	11	10	1		4	2009						23	2	0	0	2
0	0		1	8	8	11	9	0		3	2009						26	1	0	0	2
0	0		4	0	4	11	8	1		2	2009						40	2	1	2	2
0	0		2	0	7	12	11	1		4	2009						37	1	0	0	3
0	0		2	6	6	8	12	1		3	2009						20	1	0	0	4
1	1		2	8	6	11	12	1		3	2009						24	1	0	0	3
1	1		4	5	7	15	8	1		3	2009						30	1	0	0	3
1	1		1	8	9	13	12	1		3	2009						30	1	0	0	1
0	0		3	10	7	12	12	1		6	2009						35	1	0	0	1
0	0		1	6	7	12	9	1		2	2009						38	1	0	0	3
0	0		1	8	12	13	8	1		2	2009						25	2	1	1	3
1	1		2	8	7	11	8	1		0	2009						26	3	0	0	4
0	0		1	3	4	11	12	1		5	2009						32	3	0	0	2
1	1		1	8	8	11	9	1		3	2009						21	2	0	0	2
0	0		3	7	8	7	9	1		4	2009						24	1	1	1	1
0	0		2	8	8	11	10	0		2	2009						28	1	1	1	2
0	0		3	4	8	10	9	0		2	2009						30	1	0	0	2
0	0		2	2	12	10	8	1		2	2009						30	1	1	1	4
0	0		2	9	7	8	11	1		4	2009						26	1	1	1	4
1	1		2	12	12	15	8	1		3	2009						28	2	0	0	1
0	0		1	7	8	13	11	1		2	2009						43	2	1	1	4
1	1		2	11	11	13	11	1		4	2009						22	2	0	0	3
1	1		1	8	9	11	12	1		4	2009						25	1	1	1	3
0	0		1	12	14	13	7	1		2	2009						24	1	0	0	3
0	0		2	3	8	12	9	0		2	2009						20	1	0	0	2
1	1		1	3	8	12	11	1		4	2009						26	1	0	0	3
1	1		2	7	8	13	8	1		4	2009						21	1	0	0	2
1	1		2	12	8	9	8	1		3	2009						25	1	1	3	2
1	1		3	9	8	11	10	0		5	2009						26	1	0	0	4
0	0		2	5	8	13	11	1		2	2009						20	1	0	0	3
0	0		3	3	8	13	12	1		2	2009						20	1	0	0	2
0	0		3	5	7	15	8	0		2	2009						32	1	0	0	3
1	1		1	7	8	11	9	1		2	2009						21	1	0	0	1
0	0		4	9	7	11	7	1		3	2009						28	1	0	0	2
1	1		1	5	10	13	8	0		3	2009						22	1	0	0	2
1	1		2	8	8	11	9	1		4	2009						26	1	0	0	2
0	0		2	6	8	11	8	1		1	2009						27	1	1	1	2
0	0		4	8	8	15	8	1		2	2009						23	3	0	0	4
1	1		1	7	6	13	8	0		4	2009						21	1	1	1	3
0	0		3	7	7	12	10	1		5	2009						42	1	0	0	1
0	0		1	7	8	13	8	1		3	2009						45	1	1	1	1
0	0		4	2	6	15	10	1		2	2009						38	2	0	0	1
0	0		2	8	7	13	6	1		3	2009						38	1	0	0	2
1	1		2	7	8	13	8	1		2	2009						19	1	0	0	1
1	1		1	8	11	12	10	1		6	2009						36	1	1	1	1
0	0		2	12	14	13	6	1		3	2009						22	1	0	0	1
0	0		1	7	8	10	11	0		2	2009						23	1	0	0	1
0	0		1	10	8	10	9	1		5	2009						20	2	0	0	1
1	1		1	8	6	7	10	0		3	2009						36	1	0	0	4
0	0		2	7	8	9	8	1		3	2009						35	1	1	3	4
0	0		3	0	8	13	10	1		2	2009						25	4	0	0	4
0	0		1	5	8	9	12	1		2	2009						25	1	0	0	3
1	1		2	3	6	11	10	1		4	2009						35	2	0	0	2
1	1		1	7	8	13	4	1		4	2009						23	1	0	0	2
1	1		1	12	12	11	6	1		3	2009						30	1	1	1	1
1	1		2	7	8	11	10	0		3	2009						24	1	0	0	2
0	0		3	8	12	13	7	1		5	2009						28	2	0	0	1
0	0		2	8	12	11	9	1		3	2009						27	3	0	0	3
0	0		2	3	8	13	6	0		2	2009						29	1	0	0	3
1	1		3	9	16	10	11	1		5	2009						32	3	0	0	4
1	1		1	8	12	11	9	1		2	2009						34	1	0	0	3
1	1		3	8	8	13	9	1		2	2009						24	1	0	0	4
1	1		1	6	8	13	11	0		4	2009						18	1	0	0	4
0	0		4	6	7	13	7	1		2	2009						45	2	0	0	1
0	0		2	8	8	15	7	0		3	2009						31	1	1	1	4
0	0		3	8	8	13	8	0		3	2009						35	1	1	1	1
0	0		1	8	12	11	7	1		3	2009						26	2	1	1	1
1	1		2	7	8	13	8	1		2	2009						31	1	0	0	4
0	0		1	8	7	12	6	1		5	2009						37	2	0	0	3
0	0		1	10	4	13	8	0		2	2009						21	2	0	0	3
0	0		1	6	0	10	11	1		5	2009						18	3	1	2	3
0	0		1	6	8	9	9	1		2	2009						19	1	0	0	3
0	0		2	8	3	13	6	1		4	2009						21	1	1	3	3
0	0		1	7	8	7	10	1		3	2009						26	1	0	0	2
1	1		3	11	12	9	6	1		3	2009						22	3	0	0	1
1	1		1	9	12	13	8	1		5	2009						33	3	0	0	1
1	1		2	6	7	10	11	1		5	2009						38	3	1	1	3
1	1		1	8	8	9	10	0		3	2009						22	3	0	0	1
1	1		2	5	7	9	11	1		5	2009						42	3	1	1	3
0	0		2	8	10	13	7	1		6	2009						30	1	1	1	2
0	0		4	4	7	14	9	1		3	2009						35	2	0	0	3
1	1		4	6	12	13	10	1		3	2009						20	1	0	0	1
0	0		2	6	7	7	9	1		4	2009						32	1	0	0	4
0	0		1	5	8	7	11	1		4	2009						31	1	1	2	2
0	0		1	7	8	9	10	1		3	2009						32	2	1	2	4
1	1		2	8	12	13	12	1		4	2009						27	1	0	0	2
0	0		3	5	12	10	10	1		4	2009						40	1	0	0	3
0	0		3	8	8	13	9	1		2	2009						25	1	1	3	1
0	0		2	7	7	12	10	0		4	2009						30	2	0	0	3
0	0		1	6	6	7	10	0		2	2009						45	1	0	0	4
0	0		2	7	12	13	10	1		3	2009						22	2	0	0	1
1	1		2	8	12	9	8	1		3	2009						20	1	0	0	2
0	0		1	0	8	11	7	1		2	2009						30	1	1	2	2
0	0		3	0	6	9	9	0		4	2009						40	1	1	1	3
0	0		2	5	8	7	10	1		2	2009						18	1	0	0	3
1	1		2	11	10	10	10	1		3	2009						29	3	1	1	2
0	0		1	7	8	9	12	0		3	2009						25	1	1	2	2
1	1		2	8	0	13	9	1		3	2009						21	2	1	1	3
0	0		1	8	12	11	9	1		2	2009						27	1	1	1	3
0	0		3	3	5	11	9	1		2	2009						24	1	0	0	2
0	0		3	7	12	11	8	1		3	2009						29	2	1	1	2
1	1		1	4	12	9	9	1		5	2009						27	1	1	1	4
1	1		2	10	13	13	9	1		3	2009						43	1	1	1	3
0	0		3	0	10	9	9	1		3	2009						30	1	1	1	2
0	0		3	11	10	11	7	1		4	2009						33	3	0	0	4
0	0		3	6	8	12	8	1		0	2009						25	2	0	0	4
0	0		2	7	8	9	12	0		3	2009						31	2	0	0	1
0	0		2	8	8	13	7	1		4	2009						27	3	1	2	1
0	0		2	5	12	14	8	1		3	2009						25	3	0	0	2
1	1		2	7	8	9	10	1		2	2009						23	3	1	1	2
1	1		1	7	3	11	10	1		3	2009						31	3	0	0	2
0	0		1	7	8	9	12	0		2	2009						25	1	0	0	3
0	0		3	0	8	9	12	0		4	2009						30	1	0	0	4
0	0		1	7	8	11	8	1		3	2009						22	3	0	0	3
1	1		2	8	12	13	10	1		2	2009						28	2	0	0	2
0	0		2	8	12	10	7	1		2	2009						26	2	0	0	2
1	1		1	8	8	9	8	1		4	2009						35	3	1	2	4
1	1		2	7	7	13	10	1		4	2009						20	2	0	0	3
0	0		2	8	12	10	9	0		4	2009						22	1	0	0	4
1	1		2	3	11	15	12	1		4	2009						40	1	0	0	2
1	1		2	5	8	13	12	0		5	2009						18	2	1	1	2
0	0		3	7	16	15	10	1		5	2009						22	2	0	0	2
0	0		2	12	8	9	11	1		2	2009						45	1	1	1	4
0	0		4	7	7	11	10	1		4	2009						45	1	1	1	3
0	0		3	6	9	9	10	1		2	2009						24	1	0	0	4
0	0		4	14	14	9	9	0		6	2009						30	2	1	1	3
0	0		4	5	8	8	11	1		2	2009						25	1	0	0	2
0	0		1	4	3	9	9	0		2	2009						45	1	1	1	4
0	0		2	8	10	11	10	1		2	2009						20	1	0	0	4
0	0		2	6	7	13	12	1		3	2009						45	1	0	0	3
0	0		1	7	8	9	9	1		3	2009						23	1	0	0	4
0	0		2	8	12	11	9	1		1	2009						19	1	0	0	1
1	0		2	4	6	12	6	1		3	2009						42	1	1	1	4
0	0		1	10	8	13	8	1		2	2009						23	1	1	1	1
0	0		2	7	8	13	10	1		2	2009						26	1	1	1	3
0	0		2	8	8	13	9	1		2	2009						26	1	1	1	2
0	0		2	10	12	14	7	1		3	2009						21	1	0	0	4
1	1		3	7	7	12	9	1		3	2009						20	1	1	1	2
1	1		2	8	12	13	7	1		4	2009						39	1	0	0	3
0	0		2	7	6	15	7	1		2	2009						38	2	1	1	1
0	0		4	7	6	15	7	1		3	2009						40	1	1	1	1
0	0		2	8	7	14	9	0		3	2009						45	2	1	1	1
0	0		4	8	12	15	7	0		4	2009						35	1	1	1	1
0	0		1	7	7	9	8	1		0	2009						23	1	1	1	4
0	0		2	9	7	11	10	1		3	2009						36	1	1	1	2
0	0		1	8	7	15	8	1		0	2009						20	1	0	0	1
1	1		3	13	8	13	10	1		4	2009						23	3	0	0	4
0	0		2	8	10	15	12	0		3	2009						18	3	1	1	4
1	1		2	7	12	11	11	1		4	2009						39	1	1	1	3
0	0		2	8	11	10	9	1		5	2009						40	3	1	1	4
1	1		1	6	3	13	10	1		4	2009						35	1	0	0	4
1	1		2	0	7	15	8	1		5	2009						44	2	1	1	3
0	0		2	8	12	8	12	1		3	2009						20	1	0	0	1
1	1		2	8	12	10	8	1		3	2009						27	1	1	1	3
0	0		1	10	8	8	12	1		2	2009						19	1	0	0	1
0	0		1	0	7	13	10	1		2	2009						34	1	0	0	4
0	0		1	0	0	8	12	1		3	2009						45	2	0	0	3
0	0		3	7	6	12	10	0		3	2009						21	1	0	0	2
0	0		4	6	8	13	9	0		3	2009						30	3	0	0	1
0	0		1	8	8	9	9	1		4	2009						28	2	0	0	1
0	0		2	4	7	13	9	0		3	2009						24	1	1	1	4
1	0		2	7	7	11	11	1		11	2009						35	3	0	0	3
0	0		1	9	8	15	9	1		6	2009						26	3	1	1	4
0	0		3	8	8	12	8	1		2	2009						24	1	1	1	2
0	0		1	8	8	13	9	1		2	2009						40	2	1	1	4
0	0		3	8	5	10	7	0		2	2009						22	1	0	0	2
1	1		4	6	7	11	10	0		3	2009						35	2	1	2	1
0	0		1	6	7	15	11	0		4	2009						38	2	1	2	4
0	0		1	8	8	9	7	1		3	2009						21	3	1	2	4
1	1		2	8	12	13	9	1		3	2009						26	2	1	3	4
0	0		1	0	7	12	10	1		2	2009						42	2	1	2	3
0	0		3	10	12	15	7	1		4	2009						35	1	0	0	3
0	0		1	7	8	13	11	0		4	2009						21	2	1	1	2
1	1		1	8	12	11	9	1		7	2009						34	2	1	1	2
0	0		2	0	8	10	7	1		2	2009						18	1	0	0	4
0	0		2	7	8	11	10	1		4	2009						33	1	1	2	1
0	0		4	8	8	11	9	1		2	2009						19	2	0	0	1
1	1		1	10	8	13	10	1		3	2009						26	1	0	0	1
1	1		1	7	12	11	9	1		3	2009						38	1	0	0	3
1	1		1	9	10	10	10	1		4	2009						28	2	1	1	2
0	0		3	6	8	13	12	0		3	2009						19	4	0	0	2
0	0		2	6	7	11	9	1		4	2009						41	3	0	0	1
0	0		1	0	9	13	8	1		3	2009						44	3	1	1	1
1	1		2	6	5	13	6	1		3	2009						37	3	1	1	2
1	1		3	7	8	11	9	1		3	2009						32	2	1	1	2
1	1		3	0	8	11	7	1		3	2009						32	3	0	0	1
0	0		3	0	7	13	10	0		5	2009						44	1	1	2	3
0	0		3	4	7	9	9	1		2	2009						20	1	0	0	2
0	0		3	8	8	8	9	1		5	2009						45	1	1	2	2
1	1		3	12	7	10	9	1		2	2009						44	1	1	1	3
0	0		2	5	7	10	10	1		2	2009						44	1	1	1	4
1	1		4	8	12	10	9	0		3	2009						38	2	0	0	1
1	1		3	7	8	13	10	1		5	2009						32	2	1	1	2
0	0		1	6	7	15	10	1		3	2009						23	1	1	1	3
0	0		1	0	5	7	9	1		1	2009						21	1	0	0	1
1	1		1	8	12	13	8	1		5	2009						28	1	1	1	1
1	1		2	8	11	12	12	1		4	2009						29	1	0	0	3
0	0		1	12	8	15	12	1		4	2009						29	1	0	0	3
1	1		2	10	12	13	6	1		5	2009						21	2	0	0	4
0	0		1	8	7	11	11	1		6	2009						32	2	1	2	4
0	0		1	0	12	11	12	1		2	2009						31	3	0	0	4
0	0		1	8	8	11	8	1		3	2009						30	2	0	0	1
1	1		2	8	12	12	11	1		4	2009						30	2	0	0	3
0	0		2	0	0	8	8	1		0	2009						42	3	1	2	4
0	0		2	10	8	8	8	1		4	2009						19	2	1	1	4
0	0		2	7	8	10	7	1		4	2009						23	2	1	1	2
0	0		3	8	12	9	7	1		3	2009						23	1	1	1	1
0	0		2	3	8	7	7	1		2	2009						35	1	0	0	4
0	0		2	7	8	10	9	1		3	2009						18	2	1	1	4
0	0		2	7	4	13	12	1		3	2009						45	1	1	1	3
0	0		2	0	8	13	10	1		4	2009						40	1	1	1	3
0	0		2	6	0	11	10	1		1	2009						23	3	1	2	1
0	0		3	0	12	10	12	1		5	2009						45	2	1	1	3
0	0		3	0	4	10	10	0		3	2009						43	1	0	0	4
1	1		4	4	0	11	10	0		2	2009						20	3	1	2	1
0	0		1	7	4	9	10	1		3	2009						21	3	0	0	1
0	0		4	14	8	10	11	0		2	2009						40	1	0	0	3
0	0		2	0	8	11	11	0		2	2009						26	3	0	0	4
0	0		4	15	8	12	12	1		6	2009						42	3	1	1	4
1	1		1	8	15	9	9	1		4	2009						42	2	0	0	4
0	0		1	7	7	11	11	1		3	2009						28	3	1	2	3
0	0		2	10	8	5	10	0		2	2009						18	1	0	0	1
0	0		1	5	8	13	9	1		3	2009						21	3	1	1	1
1	1		2	7	7	9	9	1		5	2009						26	3	0	0	2
0	0		3	8	8	12	10	1		4	2009						28	3	1	2	2
0	0		3	2	8	10	10	0		4	2009						22	3	0	0	2
0	0		3	7	7	7	8	1		1	2009						23	3	1	1	2
0	0		3	10	8	11	7	0		2	2009						22	1	1	2	2
0	0		2	0	0	14	8	1		0	2009						30	2	0	0	3
1	1		3	7	9	11	11	1		4	2009						44	2	0	0	4
1	1		2	8	14	10	11	1		5	2009						40	2	1	1	3
0	0		2	0	12	10	12	1		4	2009						24	1	0	0	1
0	0		2	9	12	10	12	1		5	2009						30	2	0	0	2
0	0		2	12	12	11	12	1		7	2009						34	1	0	0	4
0	0		2	9	12	10	11	1		5	2009						35	2	0	0	4
0	0		1	12	14	10	10	1		4	2009						34	1	0	0	1
0	0		3	6	7	12	7	1		2	2009						20	1	1	1	4
0	0		1	7	8	11	10	1		6	2009						26	3	0	0	4
1	1		2	8	12	10	8	1		5	2009						30	2	1	1	3
0	0		1	10	10	14	10	1		2	2009						19	1	0	0	1
0	0		1	8	8	11	7	1		0	2009						22	1	1	2	1
0	0		4	4	8	12	9	1		0	2009						25	4	0	0	4
0	0		2	8	8	13	9	1		5	2009						25	3	0	0	1
0	0		2	6	7	13	9	1		4	2009						28	1	1	2	4
0	0		4	4	7	10	10	0		3	2009						21	1	0	0	2
1	1		2	7	7	9	8	1		4	2009						25	1	0	0	2
0	0		1	7	7	12	8	1		5	2009						40	1	1	1	1
0	0		2	6	8	11	8	1		0	2009						18	1	0	0	1
0	0		2	7	12	9	7	1		3	2009						23	2	1	1	4
1	1		1	7	8	11	8	1		3	2009						20	1	0	0	1
0	0		1	8	12	10	8	1		5	2009						27	1	1	1	1
1	1		3	5	11	9	8	1		3	2009						27	2	1	1	4
0	0		1	8	12	10	8	1		3	2009						19	1	0	0	4
0	0		1	8	12	9	6	1		3	2009						24	2	0	0	2
1	1		2	12	10	10	9	1		5	2009						35	2	0	0	4
0	0		3	2	8	9	9	1		2	2009						23	2	1	1	4
0	0		1	6	0	7	10	0		2	2009						21	2	1	2	3
0	0		1	12	11	7	8	1		5	2009						30	2	0	0	4
0	0		4	8	8	10	9	1		2	2009						20	2	0	0	4
0	0		2	11	12	9	8	0		4	2009						43	2	0	0	3
0	0		2	11	12	11	8	0		2	2009						21	2	0	0	1
0	0		2	8	8	13	9	1		4	2009						38	2	0	0	4
0	0		2	7	10	13	8	1		2	2009						26	1	0	0	4
0	0		1	12	8	7	7	1		4	2009						29	3	1	1	2
0	0		1	7	8	9	9	1		3	2009						38	3	1	1	2
0	0		4	7	8	11	9	1		3	2009						40	3	0	0	2
0	0		1	8	12	13	9	1		2	2009						32	2	1	2	1
0	0		3	8	8	11	8	1		2	2009						24	3	1	1	1
0	0		2	10	12	13	8	0		2	2009						27	1	0	0	2
0	0		3	8	10	12	6	1		4	2009						21	3	0	0	2
0	0		2	8	10	13	10	1		4	2009						19	1	0	0	1
0	0		3	8	8	11	11	1		3	2009						23	1	0	0	4
0	0		1	8	8	13	9	1		2	2009						20	3	0	0	4
0	0		1	7	10	13	6	1		4	2009						38	1	1	1	3
0	0		4	8	11	9	11	1		4	2009						27	3	0	0	4
1	1		2	8	8	7	10	1		2	2009						26	1	0	0	3
0	0		1	7	8	13	8	1		2	2009						19	2	1	1	3
1	1		1	7	10	11	9	1		2	2009						25	3	0	0	3
1	1		2	0	8	10	7	1		2	2009						30	2	0	0	3
1	1		1	12	12	13	9	1		2	2009						29	3	1	1	1
1	1		2	7	8	12	10	1		4	2009						22	2	1	1	3
0	0		1	8	8	11	8	1		4	2009						32	2	1	1	1
1	1		2	15	14	13	7	1		5	2009						28	3	1	1	3
0	0		3	8	8	11	8	1		4	2009						23	2	1	1	4
0	0		2	7	8	11	8	1		4	2009						33	1	0	0	4
0	0		2	8	6	7	7	1		3	2009						20	1	0	0	1
0	0		1	8	11	10	8	1		4	2009						29	2	0	0	3
0	0		2	7	8	9	8	1		0	2009						18	2	1	2	3
0	0		2	7	6	13	8	1		2	2009						38	1	1	2	3
0	0		3	10	12	10	10	1		3	2009						38	2	1	2	1
0	0		2	0	7	12	10	0		3	2009						30	2	0	0	2
0	0		1	7	8	9	9	0		0	2009						24	1	0	0	1
0	0		2	0	11	13	9	1		2	2009						30	2	0	0	4
0	0		4	8	7	10	10	1		2	2009						32	2	1	2	4
0	0		4	7	8	11	10	1		1	2009						35	1	0	0	3
0	0		1	11	13	13	10	1		4	2009						30	1	0	0	2
0	0		3	7	8	7	12	1		2	2009						19	1	1	1	3
1	1		3	0	11	10	12	1		5	2009						38	2	1	1	2
0	0		3	11	7	10	12	0		2	2009						45	2	1	2	4
1	1		3	4	8	10	11	1		5	2009						24	1	1	1	1
0	0		3	5	7	10	12	1		4	2009						45	2	0	0	4
1	0		3	20	8	9	11	1		4	2009						37	3	0	0	4
0	0		2	0	0	9	12	1		1	2009						24	2	0	0	1
0	0		3	18	0	7	12	1		5	2009						30	3	0	0	1
0	0		4	0	0	10	12	1		5	2009						24	1	0	0	3
1	1		2	8	12	12	8	1		3	2009						35	4	1	3	1
0	0		2	1	7	12	9	0		3	2009						25	2	1	1	4
0	0		3	6	7	7	10	0		2	2009						22	2	0	0	4
1	1		1	8	8	10	11	1		6	2009						28	2	0	0	2
0	0		1	7	7	7	9	0		5	2009						31	3	1	1	3
0	0		2	6	8	11	10	1		5	2009						20	3	1	1	1
0	0		2	17	8	9	11	1		2	2009						23	3	1	1	3
1	1		3	8	8	10	11	1		4	2009						25	3	0	0	4
0	0		1	6	8	9	12	1		2	2009						21	3	0	0	3
0	0		2	5	8	13	10	1		4	2009						29	3	0	0	1
0	0		3	4	7	9	8	1		2	2009						43	3	0	0	4
0	0		2	8	12	9	9	1		3	2009						23	3	1	1	2
0	0		1	12	8	11	4	1		4	2009						40	3	1	1	1
0	0		1	8	8	12	9	1		2	2009						23	3	1	2	1
0	0		2	8	8	11	9	1		4	2009						30	1	1	1	4
1	1		1	8	12	10	12	1		5	2009						36	1	1	1	2
1	1		2	8	4	13	11	0		5	2009						36	3	0	0	4
0	0		4	0	7	11	9	1		5	2009						40	3	0	0	4
1	1		3	4	8	13	8	1		5	2009						35	3	1	1	4
0	0		2	8	8	11	10	1		4	2009						30	2	0	0	1
0	0		1	7	5	10	9	1		4	2009						25	1	0	0	3
0	0		3	6	8	10	9	1		3	2009						18	3	0	0	1
1	1		2	8	8	11	9	1		4	2009						20	2	1	1	1
0	0		4	6	8	9	7	1		2	2009						20	3	0	0	2
0	0		2	12	8	5	12	0		0	2009						31	1	0	0	1
0	0		3	10	12	9	10	1		2	2009						24	4	0	0	2
1	1		1	8	6	10	9	1		3	2009						37	1	0	0	4
0	0		2	0	0	11	9	1		3	2009						37	1	0	0	4
0	0		1	8	0	8	12	1		3	2009						32	1	0	0	1
1	0		1	6	8	11	9	1		2	2009						20	3	0	0	1
0	0		2	6	8	10	9	0		2	2009						23	3	1	1	2
0	0		2	7	5	11	8	1		2	2009						41	3	1	2	3
0	0		3	8	12	10	9	1		3	2009						35	3	1	1	1
1	1		1	12	10	15	8	1		3	2009						20	2	0	0	1
0	0		2	7	8	12	8	1		2	2009						27	1	0	0	3
0	0		4	5	6	7	10	1		2	2009						19	2	0	0	4
1	1		1	12	12	12	7	0		4	2009						36	1	0	0	1
0	0		4	7	7	11	8	1		2	2009						23	1	1	1	1
1	1		1	8	8	11	11	1		3	2009						37	1	0	0	3
1	1		3	7	7	9	8	1		4	2009						32	1	0	0	2
1	1		2	10	8	15	9	0		5	2009						28	1	1	1	1
0	0		3	12	12	15	8	0		5	2009						35	2	1	1	1
0	0		1	10	12	15	8	0		3	2009						25	1	1	1	1
1	1		2	9	11	15	10	0		5	2009						41	1	0	0	1
0	0		1	8	6	15	9	0		3	2009						35	1	0	0	3
1	1		3	10	12	13	10	1		3	2009						23	1	0	0	2
0	0		4	8	12	13	10	1		4	2009						24	1	0	0	2
1	1		1	7	8	12	6	1		4	2009						41	1	0	0	4
1	1		4	8	12	9	10	1		3	2009						23	1	1	1	4
0	0		4	8	8	13	8	0		2	2009						20	2	0	0	4
0	0		1	7	5	11	11	1		3	2009						32	1	0	0	4
0	0		3	8	10	13	12	0		4	2009						23	2	0	0	1
1	1		2	12	12	11	10	1		5	2009						25	1	0	0	2
1	1		2	4	14	11	12	0		4	2009						45	1	0	0	2
1	1		3	0	7	11	10	0		5	2009						41	2	0	0	4
0	0		1	6	10	8	9	0		2	2009						36	1	0	0	2
1	1		2	7	8	10	10	1		3	2009						29	1	0	0	4
0	0		1	0	5	8	10	1		4	2009						31	1	0	0	1
0	0		2	7	8	9	10	1		3	2009						25	2	0	0	1
0	0		2	8	8	14	10	0		0	2009						35	1	1	2	2
1	0		3	7	9	13	10	1		4	2009						20	1	0	0	3
0	0		1	8	6	14	8	0		4	2009						20	1	0	0	3
0	0		1	7	8	14	7	1		0	2009						20	1	0	0	3
0	0		2	5	8	14	11	0		2	2009						25	1	0	0	2
0	0		3	7	7	11	9	1		3	2009						37	1	0	0	3
0	0		1	6	8	11	7	1		2	2009						19	1	0	0	4
0	0		2	7	8	9	8	1		3	2009						34	1	1	1	2
1	1		3	8	8	10	8	1		3	2009						27	2	1	1	2
0	0		1	5	8	9	9	1		2	2009						21	1	1	1	1
0	0		2	8	12	11	9	1		2	2009						20	2	1	2	1
0	0		2	8	8	11	11	0		3	2009						28	3	0	0	3
0	0		2	8	8	13	9	1		3	2009						29	2	0	0	1
1	1		1	7	8	15	12	1		3	2009						23	3	0	0	1
0	0		2	10	12	12	9	1		3	2009						21	2	0	0	4
0	0		2	7	7	9	9	0		1	2009						40	1	0	0	3
1	1		2	0	6	13	9	0		4	2009						45	2	1	2	3
0	0		2	9	11	11	7	1		3	2009						20	1	0	0	1
0	0		1	7	8	11	9	1		2	2009						20	1	0	0	3
0	0		2	6	8	13	8	1		3	2009						30	3	1	1	3
0	0		2	7	8	9	8	1		0	2009						25	3	1	1	3
0	0		3	7	7	13	8	1		2	2009						22	3	0	0	3
1	1		1	7	8	9	10	1		4	2009						30	3	1	1	3
0	0		2	0	12	13	10	1		2	2009						21	3	0	0	3
0	0		1	8	7	11	8	1		3	2009						26	1	0	0	3
0	0		3	8	8	11	9	1		4	2009						32	1	0	0	3
0	0		1	1	8	14	8	0		1	2009						43	1	0	0	3
0	0		1	8	8	11	8	1		2	2009						28	1	1	2	2
0	0		2	5	8	8	10	1		4	2009						30	2	0	0	4
0	0		2	7	8	8	8	1		3	2009						32	1	0	0	1
1	1		2	0	5	10	8	1		3	2009						30	1	0	0	4
0	0		2	5	10	10	9	1		5	2009						20	2	0	0	4
1	1		2	7	10	12	12	1		2	2009						23	1	0	0	1
1	0		3	2	7	12	9	1		2	2009						21	1	0	0	1
0	0		2	7	10	10	11	1		4	2009						35	1	0	0	1
1	1		2	8	8	10	10	1		3	2009						27	3	0	0	2
0	0		2	6	7	9	10	0		5	2009						39	2	0	0	4
1	1		2	7	12	13	11	0		6	2009						42	2	1	1	4
0	0		2	7	8	9	9	1		3	2009						18	3	0	0	4
0	0		2	4	10	15	10	0		5	2009						24	1	0	0	3
0	0		1	7	7	10	10	0		0	2009						25	2	0	0	1
1	1		3	7	7	13	8	1		4	2009						34	2	1	2	1
0	0		2	7	8	7	9	1		3	2009						22	1	0	0	1
0	0		3	7	6	9	9	1		2	2009						31	1	1	1	1
1	0		1	7	9	11	9	1		4	2009						31	1	0	0	4
0	0		4	9	8	11	7	1		4	2009						40	1	1	1	4
1	1		4	7	9	13	8	1		5	2009						35	1	1	1	2
0	0		4	7	6	9	8	0		3	2009						38	4	0	0	4
1	1		2	7	8	11	6	1		2	2009						29	1	0	0	4
1	1		2	8	7	13	11	0		5	2009						44	1	0	0	4
1	1		3	11	13	13	10	1		5	2009						34	3	0	0	4
1	1		2	5	7	11	10	1		2	2009						35	1	1	1	4
0	0		4	10	12	15	7	0		4	2009						40	1	0	0	1
0	0		1	10	8	15	8	0		2	2009						23	3	0	0	4
0	0		2	7	12	14	8	0		2	2009						38	3	1	1	4
0	0		2	12	12	14	8	1		6	2009						43	2	1	1	1
1	1		1	8	8	9	11	1		5	2009						22	1	0	0	4
1	1		2	9	11	11	9	1		2	2009						20	1	1	3	1
0	0		4	7	8	7	9	1		0	2009						18	1	0	0	4
1	0		2	8	8	13	6	0		3	2009						37	1	0	0	4
0	0		4	7	8	13	10	1		2	2009						41	1	0	0	4
1	0		2	8	7	11	8	1		3	2009						35	1	0	0	1
0	0		1	5	8	11	8	1		2	2009						22	1	0	0	4
1	1		1	12	11	13	8	1		2	2009						23	1	1	1	2
1	1		2	8	12	11	10	1		3	2009						24	1	0	0	2
1	0		3	8	8	11	6	0		3	2009						30	1	0	0	4
0	0		1	10	12	11	8	1		2	2009						20	1	0	0	1
0	0		1	2	8	9	12	1		2	2009						35	1	0	0	4
1	1		1	4	10	13	12	1		2	2009						44	2	0	0	4
0	0		2	8	6	13	10	1		3	2009						37	1	0	0	4
0	0		3	7	12	13	11	1		4	2009						25	1	0	0	3
0	0		1	8	8	12	6	1		2	2009						23	1	0	0	1
0	0		3	6	6	10	10	0		3	2009						30	1	0	0	2
0	0		1	12	8	9	7	1		3	2009						28	1	0	0	2
1	1		1	10	12	11	8	1		6	2009						32	1	1	1	1
1	0		1	6	0	12	8	1		4	2009						40	1	0	0	2
0	0		2	8	8	12	8	1		3	2009						35	2	0	0	3
0	0		4	5	7	6	10	1		3	2009						28	1	1	1	4
0	0		3	6	6	9	8	0		2	2009						30	2	1	2	3
0	0		4	8	12	9	10	1		2	2009						35	2	1	2	1
0	0		2	8	12	11	8	1		2	2009						18	2	0	0	4
0	0		2	5	8	8	9	0		2	2009						30	2	0	0	3
1	1		2	8	8	11	8	1		4	2009						27	3	1	1	1
0	0		2	6	7	10	9	1		3	2009						25	2	1	1	3
1	1		4	12	10	11	8	1		2	2009						27	3	1	2	2
0	0		1	7	7	8	8	1		2	2009						40	2	0	0	4
0	0		2	6	8	11	9	1		3	2009						32	3	0	0	2
0	0		1	7	8	11	9	1		2	2009						28	3	1	2	4
1	1		3	8	8	13	8	1		3	2009						23	2	0	0	2
0	0		2	8	12	12	10	1		3	2009						27	3	0	0	4
1	1		2	5	12	11	8	0		3	2009						27	1	1	1	1
1	1		1	8	6	9	10	1		2	2009						24	2	0	0	3
0	0		1	4	6	11	9	1		2	2009						20	1	0	0	1
0	0		2	6	5	12	8	1		3	2009						20	4	0	0	4
1	1		3	7	8	13	8	0		3	2009						20	1	1	1	1
0	0		3	8	12	13	8	1		4	2009						30	3	0	0	3
0	0		1	8	8	10	9	1		2	2009						20	2	0	0	1
0	0		2	8	8	13	9	1		3	2009						28	2	0	0	1
0	0		2	8	8	13	10	1		3	2009						26	1	1	2	2
0	0		3	5	7	11	9	1		3	2009						42	1	1	1	3
0	0		1	8	8	8	9	1		4	2009						19	2	1	2	1
0	0		2	0	0	8	10	1		2	2009						25	1	0	0	4
1	1		2	5	8	11	10	1		3	2009						30	2	0	0	1
0	0		4	10	12	11	11	1		3	2009						45	2	0	0	1
0	0		4	0	0	10	10	1		2	2009						20	2	0	0	1
0	0		2	5	8	10	8	1		3	2009						30	1	1	1	1
0	0		2	5	8	13	8	0		2	2009						19	1	0	0	1
0	0		2	6	8	13	9	0		2	2009						22	2	0	0	2
0	0		4	8	8	10	9	0		4	2009						30	2	0	0	1
0	0		4	8	0	9	8	1		4	2009						20	3	0	0	1
1	1		2	12	14	11	10	1		7	2009						38	1	1	2	4
1	1		2	8	8	7	9	1		2	2009						20	2	0	0	2
1	1		2	6	7	14	8	1		6	2009						25	2	0	0	2
0	0		1	7	8	11	9	0		3	2009						22	1	0	0	1
0	0		1	7	0	14	11	1		3	2009						40	2	0	0	3
1	0		3	6	12	15	12	1		4	2009						20	1	0	0	2
0	0		4	0	8	9	10	1		1	2009						20	1	0	0	1
1	1		2	6	9	9	10	1		2	2009						31	1	0	0	1
0	0		2	8	10	13	8	1		2	2009						29	1	1	1	1
1	1		1	7	7	13	10	1		4	2009						42	1	0	0	4
0	0		1	6	8	11	7	1		1	2009						19	1	1	1	4
0	0		1	7	8	9	11	1		3	2009						18	1	0	0	4
0	0		2	8	8	9	9	1		2	2009						19	1	0	0	4
0	0		2	8	8	11	6	1		3	2009						28	1	0	0	1
0	0		1	8	8	13	10	0		2	2009						24	1	1	1	2
1	1		2	7	8	10	8	1		3	2009						20	1	0	0	2
0	0		4	5	2	9	8	1		5	2009						42	1	0	0	3
0	0		4	7	8	11	10	0		2	2009						25	1	1	1	3
1	1		1	8	12	12	9	1		4	2009						37	1	0	0	1
0	0		3	0	10	10	10	1		1	2009						43	1	0	0	1
1	0		2	8	12	8	10	1		3	2009						30	1	0	0	3
0	0		2	5	8	8	10	0		2	2009						29	1	0	0	2
0	0		1	8	12	11	8	1		3	2009						23	1	0	0	1
1	1		2	8	12	9	10	1		4	2009						26	2	0	0	1
1	0		2	7	7	13	7	1		4	2009						42	1	0	0	4
0	0		3	4	8	9	6	1		3	2009						40	1	0	0	1
0	0		2	5	8	10	11	1		5	2009						21	2	1	1	1
1	1		2	0	8	10	10	1		2	2009						30	1	0	0	4
0	0		1	9	12	10	12	1		7	2009						28	1	1	1	1
1	1		2	8	12	12	10	1		6	2009						34	1	1	1	3
0	0		3	8	10	14	10	1		4	2009						31	1	1	2	1
0	0		1	8	0	9	12	1		5	2009						38	1	0	0	3
0	0		2	8	8	12	8	1		3	2009						20	1	1	1	2
0	0		2	3	8	12	9	1		4	2009						31	1	1	2	3
